# Supplementary material for: Thyroid hormone synthesis: a potential target of a Chinese herbal formula Haizao Yuhu Decoction acting on iodine-deficient goiter
Source: Oncotarget. 2016 Jun 30;7(32):51699–712. doi: 10.18632/oncotarget.10329 (PMC5239508; doi:10.18632/oncotarget.10329)
Supplement: Supplementary file 3 [file oncotarget-07-51699-s003.xlsx]

## Sheet: Table S2
Table S2 List of dysregulated genes in goiter rats compared to normal rats
Gene_Symbol	Description	Expression pattern
Abcc4	Rattus_norvegicus_ATP-binding_cassette,_subfamily_C_(CFTR/MRP)	Upregulated
Acadsb	Rattus_norvegicus_acyl-CoA_dehydrogenase,_short/branched_chain_(Acadsb)|PREDICTED:_Rattus_norvegicus_short/branched_chain_specific_acyl-CoA_dehydrogenase,_mitochondrial-like_(LOC100912390)|PREDICTED:_Rattus_norvegicus_short/branched_chain_specific_acyl-CoA_dehydrogenase,_mitochondrial-like_(LOC100909943)	Upregulated
Acp5	Rattus_norvegicus_acid_phosphatase_5,_tartrate_resistant_(Acp5)	Upregulated
Ada	Rattus_norvegicus_adenosine_deaminase_(Ada)	Upregulated
Adam10	Rattus_norvegicus_ADAM_metallopeptidase_domain_10_(Adam10)	Upregulated
Adat3	Rattus_norvegicus_adenosine_deaminase,_tRNA-specific_3_(Adat3)	Upregulated
Adm2	Rattus_norvegicus_adrenomedullin_2_(Adm2)	Upregulated
Adra1b	Rattus_norvegicus_adrenoceptor_alpha_1B_(Adra1b)	Upregulated
Akap2	Rattus_norvegicus_A_kinase_(PRKA)	Upregulated
Aldh1a1	Rattus_norvegicus_aldehyde_dehydrogenase_1_family,_member_A1_(Aldh1a1)	Upregulated
Alg1	Rattus_norvegicus_ALG1,_chitobiosyldiphosphodolichol_beta-mannosyltransferase_(Alg1)	Upregulated
Alkbh6	Rattus_norvegicus_alkB,_alkylation_repair_homolog_6_(E._coli)|PREDICTED:_Rattus_norvegicus_probable_alpha-ketoglutarate-dependent_dioxygenase_ABH6-like_(LOC100912458)	Upregulated
Ano1	Rattus_norvegicus_anoctamin_1,_calcium_activated_chloride_channel_(Ano1)	Upregulated
Apc2	Rattus_norvegicus_adenomatosis_polyposis_coli_2_(Apc2)	Upregulated
Apold1	Rattus_norvegicus_apolipoprotein_L_domain_containing_1_(Apold1)	Upregulated
Aqp5	Rattus_norvegicus_aquaporin_5_(Aqp5)	Upregulated
Arf2	Rattus_norvegicus_ADP-ribosylation_factor_2_(Arf2)	Upregulated
Arhgap5	Rattus_norvegicus_Rho_GTPase_activating_protein_5_(Arhgap5)	Upregulated
Arl1	Rattus_norvegicus_ADP-ribosylation_factor-like_1_(Arl1)	Upregulated
Arsb	Rattus_norvegicus_arylsulfatase_B_(Arsb)	Upregulated
Arse	Rattus_norvegicus_arylsulfatase_E_(Arse)	Upregulated
Ascc2	Rattus_norvegicus_activating_signal_cointegrator_1_complex_subunit_2_(Ascc2)	Upregulated
Aspg	Rattus_norvegicus_asparaginase_homolog_(S._cerevisiae)	Upregulated
Atp6v0a4	Rattus_norvegicus_ATPase,_H+_transporting,_lysosomal_V0_subunit_A4_(Atp6v0a4)	Upregulated
Azin1	Rattus_norvegicus_antizyme_inhibitor_1_(Azin1)	Upregulated
B3galt6	Rattus_norvegicus_UDP-Gal:betaGal_beta_1,3-galactosyltransferase,_polypeptide_6_(B3galt6)	Upregulated
B4galt7	Rattus_norvegicus_xylosylprotein_beta_1,4-galactosyltransferase,_polypeptide_7_(B4galt7)	Upregulated
Bak1	Rattus_norvegicus_BCL2-antagonist/killer_1_(Bak1)	Upregulated
Bhmt	Rattus_norvegicus_betaine-homocysteine_S-methyltransferase_(Bhmt)	Upregulated
Bmp3	Rattus_norvegicus_bone_morphogenetic_protein_3_(Bmp3)	Upregulated
Bmpr1b	Rattus_norvegicus_bone_morphogenetic_protein_receptor,_type_IB_(Bmpr1b)	Upregulated
Bok	Rattus_norvegicus_BCL2-related_ovarian_killer_(Bok)	Upregulated
Bst2	Rattus_norvegicus_bone_marrow_stromal_cell_antigen_2_(Bst2)	Upregulated
Btbd3	Rattus_norvegicus_BTB_(POZ)	Upregulated
Calu	Rattus_norvegicus_calumenin_(Calu)	Upregulated
Cbr3	Rattus_norvegicus_carbonyl_reductase_3_(Cbr3)	Upregulated
Cbs	Rattus_norvegicus_cystathionine_beta_synthase_(Cbs)	Upregulated
Ccdc127	Rattus_norvegicus_coiled-coil_domain_containing_127_(Ccdc127)	Upregulated
Ccdc134	Rattus_norvegicus_coiled-coil_domain_containing_134_(Ccdc134)	Upregulated
Cck	Rattus_norvegicus_cholecystokinin_(Cck)	Upregulated
Ccnd1	Rattus_norvegicus_cyclin_D1_(Ccnd1)	Upregulated
Cct4	Rattus_norvegicus_chaperonin_containing_Tcp1,_subunit_4_(delta)	Upregulated
Cebpd	Rattus_norvegicus_CCAAT/enhancer_binding_protein_(C/EBP)	Upregulated
Cebpg	Rattus_norvegicus_CCAAT/enhancer_binding_protein_(C/EBP)	Upregulated
Chpf2	Rattus_norvegicus_chondroitin_polymerizing_factor_2_(Chpf2)	Upregulated
Ckb	Rattus_norvegicus_creatine_kinase,_brain_(Ckb)	Upregulated
Ckmt1b	Rattus_norvegicus_creatine_kinase,_mitochondrial_1B_(Ckmt1b)	Upregulated
Cldn5	Rattus_norvegicus_claudin_5_(Cldn5)	Upregulated
Cldn7	Rattus_norvegicus_claudin_7_(Cldn7)	Upregulated
Clpb	Rattus_norvegicus_ClpB_caseinolytic_peptidase_B_homolog_(E._coli)	Upregulated
Col16a1	Rattus_norvegicus_collagen,_type_XVI,_alpha_1_(Col16a1)	Upregulated
Commd10	Rattus_norvegicus_COMM_domain_containing_10_(Commd10)	Upregulated
Cpa4	Rattus_norvegicus_carboxypeptidase_A4_(Cpa4)	Upregulated
Cpa6	Rattus_norvegicus_carboxypeptidase_A6_(Cpa6)	Upregulated
Cpox	Rattus_norvegicus_coproporphyrinogen_oxidase_(Cpox)	Upregulated
Creld2	Rattus_norvegicus_cysteine-rich_with_EGF-like_domains_2_(Creld2)	Upregulated
Crem	Rattus_norvegicus_cAMP_responsive_element_modulator_(Crem)	Upregulated
Crym	Rattus_norvegicus_crystallin,_mu_(Crym)	Upregulated
Csad	Rattus_norvegicus_cysteine_sulfinic_acid_decarboxylase_(Csad)	Upregulated
Ctnnb1	Rattus_norvegicus_catenin_(cadherin_associated_protein)	Upregulated
Ddah2	Rattus_norvegicus_dimethylarginine_dimethylaminohydrolase_2_(Ddah2)	Upregulated
Ddr1	Rattus_norvegicus_discoidin_domain_receptor_tyrosine_kinase_1_(Ddr1)	Upregulated
Derl3	Rattus_norvegicus_derlin_3_(Derl3)	Upregulated
Dnajb11	Rattus_norvegicus_DnaJ_(Hsp40)	Upregulated
Dnajc25	Rattus_norvegicus_DnaJ_(Hsp40)	Upregulated
Dnajc3	Rattus_norvegicus_DnaJ_(Hsp40)	Upregulated
Dnph1	Rattus_norvegicus_2'-deoxynucleoside_5'-phosphate_N-hydrolase_1_(Dnph1)	Upregulated
Doc2a	Rattus_norvegicus_double_C2-like_domains,_alpha_(Doc2a)	Upregulated
Dpm2	Rattus_norvegicus_dolichyl-phosphate_mannosyltransferase_polypeptide_2,_regulatory_subunit_(Dpm2)	Upregulated
Dpp4	Rattus_norvegicus_dipeptidylpeptidase_4_(Dpp4)	Upregulated
Duoxa2	Rattus_norvegicus_dual_oxidase_maturation_factor_2_(Duoxa2)	Upregulated
Dync1i1	Rattus_norvegicus_dynein_cytoplasmic_1_intermediate_chain_1_(Dync1i1)	Upregulated
Ebpl	Rattus_norvegicus_emopamil_binding_protein-like_(Ebpl)	Upregulated
Ednrb	Rattus_norvegicus_endothelin_receptor_type_B_(Ednrb)	Upregulated
Efhd1	Rattus_norvegicus_EF-hand_domain_family,_member_D1_(Efhd1)	Upregulated
Egr4	Rattus_norvegicus_early_growth_response_4_(Egr4)	Upregulated
Ehd4	Rattus_norvegicus_EH-domain_containing_4_(Ehd4)	Upregulated
Ehf	Rattus_norvegicus_ets_homologous_factor_(Ehf)	Upregulated
Elovl5	Rattus_norvegicus_ELOVL_fatty_acid_elongase_5_(Elovl5)	Upregulated
Emid1	Rattus_norvegicus_EMI_domain_containing_1_(Emid1)	Upregulated
Entpd1	Rattus_norvegicus_ectonucleoside_triphosphate_diphosphohydrolase_1_(Entpd1)	Upregulated
Ero1l	Rattus_norvegicus_ERO1-like_(S._cerevisiae)	Upregulated
Erp29	Rattus_norvegicus_endoplasmic_reticulum_protein_29_(Erp29)	Upregulated
F10	Rattus_norvegicus_coagulation_factor_X_(F10)	Upregulated
Fam3c	Rattus_norvegicus_family_with_sequence_similarity_3,_member_C_(Fam3c)	Upregulated
Far1	Rattus_norvegicus_fatty_acyl_CoA_reductase_1_(Far1)	Upregulated
Ficd	Rattus_norvegicus_FIC_domain_containing_(Ficd)	Upregulated
Fkbp11	Rattus_norvegicus_FK506_binding_protein_11_(Fkbp11)	Upregulated
Foxp3	Rattus_norvegicus_forkhead_box_P3_(Foxp3)	Upregulated
Fut11	Rattus_norvegicus_fucosyltransferase_11_(alpha_(1,3)	Upregulated
Fxyd4	Rattus_norvegicus_FXYD_domain-containing_ion_transport_regulator_4_(Fxyd4)	Upregulated
Gale	Rattus_norvegicus_UDP-galactose-4-epimerase_(Gale)	Upregulated
Galk1	Rattus_norvegicus_galactokinase_1_(Galk1)	Upregulated
Galnt5	Rattus_norvegicus_UDP-N-acetyl-alpha-D-galactosamine:polypeptide_N-acetylgalactosaminyltransferase_5_(GalNAc-T5)	Upregulated
Gcat	Rattus_norvegicus_glycine_C-acetyltransferase_(Gcat)|PREDICTED:_Rattus_norvegicus_2-amino-3-ketobutyrate_coenzyme_A_ligase,_mitochondrial-like_(LOC100910685)	Upregulated
Gcg	Rattus_norvegicus_glucagon_(Gcg)	Upregulated
Gde1	Rattus_norvegicus_glycerophosphodiester_phosphodiesterase_1_(Gde1)	Upregulated
Ggct	Rattus_norvegicus_gamma-glutamyl_cyclotransferase_(Ggct)	Upregulated
Gipc2	Rattus_norvegicus_GIPC_PDZ_domain_containing_family,_member_2_(Gipc2)	Upregulated
Gjb4	Rattus_norvegicus_gap_junction_protein,_beta_4_(Gjb4)	Upregulated
Glg1	Rattus_norvegicus_golgi_glycoprotein_1_(Glg1)	Upregulated
Gltpd1	Rattus_norvegicus_glycolipid_transfer_protein_domain_containing_1_(Gltpd1)	Upregulated
Gna12	Rattus_norvegicus_guanine_nucleotide_binding_protein_(G_protein)	Upregulated
Gnl3l	Rattus_norvegicus_guanine_nucleotide_binding_protein-like_3_(nucleolar)	Upregulated
Gnmt	Rattus_norvegicus_glycine_N-methyltransferase_(Gnmt)|PREDICTED:_Rattus_norvegicus_glycine_N-methyltransferase-like_(LOC100911564)	Upregulated
Gnpnat1	Rattus_norvegicus_glucosamine-phosphate_N-acetyltransferase_1_(Gnpnat1)	Upregulated
Golt1b	Rattus_norvegicus_golgi_transport_1B_(Golt1b)	Upregulated
Gpx2	Rattus_norvegicus_glutathione_peroxidase_2_(Gpx2)	Upregulated
Gsr	Rattus_norvegicus_glutathione_reductase_(Gsr)	Upregulated
H2afj	Rattus_norvegicus_H2A_histone_family,_member_J_(H2afj)	Upregulated
Has3	Rattus_norvegicus_hyaluronan_synthase_3_(Has3)	Upregulated
Hhex	Rattus_norvegicus_hematopoietically_expressed_homeobox_(Hhex)	Upregulated
Higd1b	Rattus_norvegicus_HIG1_hypoxia_inducible_domain_family,_member_1B_(Higd1b)	Upregulated
Hn1l	Rattus_norvegicus_hematological_and_neurological_expressed_1-like_(Hn1l)	Upregulated
Hoxb5	Rattus_norvegicus_homeo_box_B5_(Hoxb5)	Upregulated
Hspa4	Rattus_norvegicus_heat_shock_protein_4_(Hspa4)	Upregulated
Hyou1	Rattus_norvegicus_hypoxia_up-regulated_1_(Hyou1)	Upregulated
Id3	Rattus_norvegicus_inhibitor_of_DNA_binding_3_(Id3)	Upregulated
Ifit1	Rattus_norvegicus_interferon-induced_protein_with_tetratricopeptide_repeats_1_(Ifit1)	Upregulated
Igfbp2	Rattus_norvegicus_insulin-like_growth_factor_binding_protein_2_(Igfbp2)	Upregulated
Il2rb	Rattus_norvegicus_interleukin_2_receptor,_beta_(Il2rb)	Upregulated
Iqgap3	Rattus_norvegicus_IQ_motif_containing_GTPase_activating_protein_3_(Iqgap3)	Upregulated
Isyna1	Rattus_norvegicus_inositol-3-phosphate_synthase_1_(Isyna1)	Upregulated
Kank2	Rattus_norvegicus_KN_motif_and_ankyrin_repeat_domains_2_(Kank2)	Upregulated
Kcne1	Rattus_norvegicus_potassium_voltage-gated_channel,_Isk-related_family,_member_1_(Kcne1)	Upregulated
Kcnip3	Rattus_norvegicus_Kv_channel_interacting_protein_3,_calsenilin_(Kcnip3)	Upregulated
Kcnj16	Rattus_norvegicus_potassium_inwardly-rectifying_channel,_subfamily_J,_member_16_(Kcnj16)	Upregulated
Kctd3	Rattus_norvegicus_potassium_channel_tetramerization_domain_containing_3_(Kctd3)	Upregulated
Kdelr3	Rattus_norvegicus_KDEL_(Lys-Asp-Glu-Leu)	Upregulated
Klhdc8a	Rattus_norvegicus_kelch_domain_containing_8A_(Klhdc8a)	Upregulated
Kpnb1	Rattus_norvegicus_karyopherin_(importin)	Upregulated
Kras	Rattus_norvegicus_Kirsten_rat_sarcoma_viral_oncogene_(Kras)	Upregulated
Krt75	Rattus_norvegicus_keratin_75_(Krt75)	Upregulated
Lgr5	Rattus_norvegicus_leucine_rich_repeat_containing_G_protein_coupled_receptor_5_(Lgr5)	Upregulated
Lhx1	Rattus_norvegicus_LIM_homeobox_1_(Lhx1)	Upregulated
Lrrc42	Rattus_norvegicus_leucine_rich_repeat_containing_42_(Lrrc42)	Upregulated
Lrrc59	Rattus_norvegicus_leucine_rich_repeat_containing_59_(Lrrc59)	Upregulated
Lrrc8d	Rattus_norvegicus_leucine_rich_repeat_containing_8_family,_member_D_(Lrrc8d)	Upregulated
Lyzl4	Rattus_norvegicus_lysozyme-like_4_(Lyzl4)	Upregulated
Mab21l3	Rattus_norvegicus_mab-21-like_3_(C._elegans)	Upregulated
Mageh1	Rattus_norvegicus_melanoma_antigen,_family_H,_1_(Mageh1)	Upregulated
Man2a1	Rattus_norvegicus_mannosidase,_alpha,_class_2A,_member_1_(Man2a1)	Upregulated
Mapk13	Rattus_norvegicus_mitogen_activated_protein_kinase_13_(Mapk13)	Upregulated
Matn4	Rattus_norvegicus_matrilin_4_(Matn4)	Upregulated
Mcm8	Rattus_norvegicus_minichromosome_maintenance_complex_component_8_(Mcm8)	Upregulated
Megf6	Rattus_norvegicus_multiple_EGF-like-domains_6_(Megf6)|PREDICTED:_Rattus_norvegicus_multiple_epidermal_growth_factor-like_domains_protein_6-like_(LOC100911486)	Upregulated
Mfap3	Rattus_norvegicus_microfibrillar-associated_protein_3_(Mfap3)	Upregulated
Mfsd10	Rattus_norvegicus_major_facilitator_superfamily_domain_containing_10_(Mfsd10)	Upregulated
Mfsd2a	Rattus_norvegicus_major_facilitator_superfamily_domain_containing_2A_(Mfsd2a)	Upregulated
Mgat2	Rattus_norvegicus_mannosyl_(alpha-1,6-)	Upregulated
Mgat5	Rattus_norvegicus_mannosyl_(alpha-1,6-)|PREDICTED:_Rattus_norvegicus_alpha-1,6-mannosylglycoprotein_6-beta-N-acetylglucosaminyltransferase_A-like_(LOC100909582)	Upregulated
Mid1ip1	Rattus_norvegicus_MID1_interacting_protein_1_(Mid1ip1)	Upregulated
Mif	Rattus_norvegicus_macrophage_migration_inhibitory_factor_(glycosylation-inhibiting_factor)|PREDICTED:_Rattus_norvegicus_macrophage_migration_inhibitory_factor-like_(LOC679748)|PREDICTED:_Rattus_norvegicus_macrophage_migration_inhibitory_factor-like_(RGD1565459)	Upregulated
Mis12	Rattus_norvegicus_MIS12_kinetochore_complex_component_(Mis12)	Upregulated
Mis18a	Rattus_norvegicus_MIS18_kinetochore_protein_A_(Mis18a)	Upregulated
Mlx	Rattus_norvegicus_MLX,_MAX_dimerization_protein_(Mlx)	Upregulated
Mmd2	Rattus_norvegicus_monocyte_to_macrophage_differentiation-associated_2_(Mmd2)	Upregulated
Mmp14	Rattus_norvegicus_matrix_metallopeptidase_14_(membrane-inserted)	Upregulated
Mpzl1	Rattus_norvegicus_myelin_protein_zero-like_1_(Mpzl1)	Upregulated
Muc20	Rattus_norvegicus_mucin_20,_cell_surface_associated_(Muc20)	Upregulated
Mvd	Rattus_norvegicus_mevalonate_(diphospho)	Upregulated
Myo19	Rattus_norvegicus_myosin_XIX_(Myo19)	Upregulated
Nfia	Rattus_norvegicus_nuclear_factor_I/A_(Nfia)	Upregulated
Nfib	Rattus_norvegicus_nuclear_factor_I/B_(Nfib)	Upregulated
Ninj1	Rattus_norvegicus_ninjurin_1_(Ninj1)	Upregulated
Nme1	Rattus_norvegicus_NME/NM23_nucleoside_diphosphate_kinase_1_(Nme1)	Upregulated
Nostrin	Rattus_norvegicus_nitric_oxide_synthase_trafficking_(Nostrin)	Upregulated
Npw	Rattus_norvegicus_neuropeptide_W_(Npw)	Upregulated
Nqo1	Rattus_norvegicus_NAD(P)	Upregulated
Nr4a2	Rattus_norvegicus_nuclear_receptor_subfamily_4,_group_A,_member_2_(Nr4a2)	Upregulated
Nrarp	Rattus_norvegicus_Notch-regulated_ankyrin_repeat_protein_(Nrarp)	Upregulated
Nrp1	Rattus_norvegicus_neuropilin_1_(Nrp1)	Upregulated
Odc1	Rattus_norvegicus_ornithine_decarboxylase_1_(Odc1)	Upregulated
Olr1197|Olr1198|Olr1196	Rattus_norvegicus_olfactory_receptor_1197_(Olr1197)|Rattus_norvegicus_olfactory_receptor_1198_(Olr1198)|Rattus_norvegicus_olfactory_receptor_1196_(Olr1196)	Upregulated
Olr1214	Rattus_norvegicus_olfactory_receptor_1214_(Olr1214)	Upregulated
Olr1217	Rattus_norvegicus_olfactory_receptor_1217_(Olr1217)	Upregulated
Olr1251	Rattus_norvegicus_olfactory_receptor_1251_(Olr1251)	Upregulated
Olr1303	Rattus_norvegicus_olfactory_receptor_1303_(Olr1303)	Upregulated
Olr1321	Rattus_norvegicus_olfactory_receptor_1321_(Olr1321)	Upregulated
Olr1368	Rattus_norvegicus_olfactory_receptor_1368_(Olr1368)	Upregulated
Olr1517|Olr1512	Rattus_norvegicus_olfactory_receptor_1517_(Olr1517)|Rattus_norvegicus_olfactory_receptor_1512_(Olr1512)	Upregulated
Olr1548|Olr1549	Rattus_norvegicus_olfactory_receptor_1548_(Olr1548)|Rattus_norvegicus_olfactory_receptor_1549_(Olr1549)	Upregulated
Olr268	Rattus_norvegicus_olfactory_receptor_268_(Olr268)	Upregulated
Olr289	Rattus_norvegicus_olfactory_receptor_289_(Olr289)|PREDICTED:_Rattus_norvegicus_olfactory_receptor_525-like_(LOC100360557)	Upregulated
Olr331|Olr387	Rattus_norvegicus_olfactory_receptor_331_(Olr331)|Rattus_norvegicus_olfactory_receptor_387_(Olr387)	Upregulated
Olr348	Rattus_norvegicus_olfactory_receptor_348_(Olr348)	Upregulated
Olr757	Rattus_norvegicus_olfactory_receptor_757_(Olr757)	Upregulated
Opa3	Rattus_norvegicus_optic_atrophy_3_(Opa3)	Upregulated
Ostc	Rattus_norvegicus_oligosaccharyltransferase_complex_subunit_(non-catalytic)|PREDICTED:_Rattus_norvegicus_DC2_protein_(LOC100362048)	Upregulated
P2rx4	Rattus_norvegicus_purinergic_receptor_P2X,_ligand-gated_ion_channel_4_(P2rx4)	Upregulated
Pak7	Rattus_norvegicus_p21_protein_(Cdc42/Rac)	Upregulated
Pde10a	Rattus_norvegicus_phosphodiesterase_10A_(Pde10a)	Upregulated
Pdia4	Rattus_norvegicus_protein_disulfide_isomerase_family_A,_member_4_(Pdia4)	Upregulated
Pdxk	Rattus_norvegicus_pyridoxal_(pyridoxine,_vitamin_B6)	Upregulated
Pex5l	Rattus_norvegicus_peroxisomal_biogenesis_factor_5-like_(Pex5l)	Upregulated
Pgf	Rattus_norvegicus_placental_growth_factor_(Pgf)	Upregulated
Pgm3	Rattus_norvegicus_phosphoglucomutase_3_(Pgm3)	Upregulated
Phactr1	Rattus_norvegicus_phosphatase_and_actin_regulator_1_(Phactr1)	Upregulated
Pi4k2a	Rattus_norvegicus_phosphatidylinositol_4-kinase_type_2_alpha_(Pi4k2a)	Upregulated
Pik3r3	Rattus_norvegicus_phosphoinositide-3-kinase,_regulatory_subunit_3_(gamma)	Upregulated
Plcb1	Rattus_norvegicus_phospholipase_C,_beta_1_(phosphoinositide-specific)	Upregulated
Pnldc1	Rattus_norvegicus_poly(A)	Upregulated
Ppp1r14b	Rattus_norvegicus_protein_phosphatase_1,_regulatory_(inhibitor)|PREDICTED:_Rattus_norvegicus_protein_phosphatase_1_regulatory_subunit_14B-like_(LOC100364403)	Upregulated
Prkcz	Rattus_norvegicus_protein_kinase_C,_zeta_(Prkcz)	Upregulated
Prl	Rattus_norvegicus_prolactin_(Prl)	Upregulated
Prlr	Rattus_norvegicus_prolactin_receptor_(Prlr)	Upregulated
Prr15	Rattus_norvegicus_proline_rich_15_(Prr15)	Upregulated
Ptgr1	Rattus_norvegicus_prostaglandin_reductase_1_(Ptgr1)	Upregulated
Qpctl	Rattus_norvegicus_glutaminyl-peptide_cyclotransferase-like_(Qpctl)	Upregulated
Rab14	Rattus_norvegicus_RAB14,_member_RAS_oncogene_family_(Rab14)	Upregulated
Rab8b	Rattus_norvegicus_RAB8B,_member_RAS_oncogene_family_(Rab8b)	Upregulated
Ralb	Rattus_norvegicus_v-ral_simian_leukemia_viral_oncogene_homolog_B_(Ralb)	Upregulated
Raph1	Rattus_norvegicus_Ras_association_(RalGDS/AF-6)	Upregulated
Rbm41	Rattus_norvegicus_RNA_binding_motif_protein_41_(Rbm41)	Upregulated
RGD1359634	Rattus_norvegicus_similar_to_RIKEN_cDNA_1700088E04_(RGD1359634)	Upregulated
RGD1559909	Rattus_norvegicus_RGD1559909_(RGD1559909)	Upregulated
RGD1560608	Rattus_norvegicus_similar_to_novel_protein_(RGD1560608)	Upregulated
RGD1564664	Rattus_norvegicus_similar_to_LOC387763_protein_(RGD1564664)	Upregulated
Rhbdl2	Rattus_norvegicus_rhomboid,_veinlet-like_2_(Drosophila)	Upregulated
Rhbg	Rattus_norvegicus_Rh_family,_B_glycoprotein_(Rhbg)	Upregulated
Rpn1	Rattus_norvegicus_ribophorin_I_(Rpn1)	Upregulated
Sct	Rattus_norvegicus_secretin_(Sct)	Upregulated
Sdf2l1	Rattus_norvegicus_stromal_cell-derived_factor_2-like_1_(Sdf2l1)	Upregulated
Sdsl	Rattus_norvegicus_serine_dehydratase-like_(Sdsl)	Upregulated
Sec23b	Rattus_norvegicus_Sec23_homolog_B_(S._cerevisiae)	Upregulated
Sel1l	Rattus_norvegicus_sel-1_suppressor_of_lin-12-like_(C._elegans)	Upregulated
Seli	Rattus_norvegicus_selenoprotein_I_(Seli)	Upregulated
SEPT3	Rattus_norvegicus_septin_3_(Sept3)	Upregulated
Serp1	Rattus_norvegicus_stress-associated_endoplasmic_reticulum_protein_1_(Serp1)	Upregulated
Sertad2	Rattus_norvegicus_SERTA_domain_containing_2_(Sertad2)	Upregulated
Sesn3	Rattus_norvegicus_sestrin_3_(Sesn3)	Upregulated
Sfta2	Rattus_norvegicus_surfactant_associated_2_(Sfta2)	Upregulated
Sgpl1	Rattus_norvegicus_sphingosine-1-phosphate_lyase_1_(Sgpl1)	Upregulated
Shc3	Rattus_norvegicus_SHC_(Src_homology_2_domain_containing)	Upregulated
Siglec1	Rattus_norvegicus_sialic_acid_binding_Ig-like_lectin_1,_sialoadhesin_(Siglec1)	Upregulated
Slamf1	Rattus_norvegicus_signaling_lymphocytic_activation_molecule_family_member_1_(Slamf1)	Upregulated
Slc15a1	Rattus_norvegicus_solute_carrier_family_15_(oligopeptide_transporter)	Upregulated
Slc17a8	Rattus_norvegicus_solute_carrier_family_17_(vesicular_glutamate_transporter)	Upregulated
Slc20a1	Rattus_norvegicus_solute_carrier_family_20_(phosphate_transporter)	Upregulated
Slc25a21	Rattus_norvegicus_solute_carrier_family_25_(mitochondrial_oxoadipate_carrier)	Upregulated
Slc25a30	Rattus_norvegicus_solute_carrier_family_25,_member_30_(Slc25a30)	Upregulated
Slc26a10	Rattus_norvegicus_solute_carrier_family_26,_member_10_(Slc26a10)	Upregulated
Slc35b1	Rattus_norvegicus_solute_carrier_family_35,_member_B1_(Slc35b1)	Upregulated
Slc35d1	Rattus_norvegicus_solute_carrier_family_35_(UDP-GlcA/UDP-GalNAc_transporter)	Upregulated
Slc5a5	Rattus_norvegicus_solute_carrier_family_5_(sodium/iodide_cotransporter)	Upregulated
Slco4c1	Rattus_norvegicus_solute_carrier_organic_anion_transporter_family,_member_4C1_(Slco4c1)	Upregulated
Snrpa	Rattus_norvegicus_small_nuclear_ribonucleoprotein_polypeptide_A_(Snrpa)	Upregulated
Sntg2	Rattus_norvegicus_syntrophin,_gamma_2_(Sntg2)	Upregulated
Snx10	Rattus_norvegicus_sorting_nexin_10_(Snx10)	Upregulated
Snx22	Rattus_norvegicus_sorting_nexin_22_(Snx22)	Upregulated
Spcs3	Rattus_norvegicus_signal_peptidase_complex_subunit_3_homolog_(S._cerevisiae)	Upregulated
Sqle	Rattus_norvegicus_squalene_epoxidase_(Sqle)	Upregulated
Ssr1	Rattus_norvegicus_signal_sequence_receptor,_alpha_(Ssr1)	Upregulated
ST7	Rattus_norvegicus_suppression_of_tumorigenicity_7_(ST7)	Upregulated
Stt3b	Rattus_norvegicus_STT3B,_subunit_of_the_oligosaccharyltransferase_complex_(catalytic)	Upregulated
Sult2b1	Rattus_norvegicus_sulfotransferase_family,_cytosolic,_2B,_member_1_(Sult2b1)	Upregulated
Tanc1|LOC102549384	Rattus_norvegicus_tetratricopeptide_repeat,_ankyrin_repeat_and_coiled-coil_containing_1_(Tanc1)|PREDICTED:_Rattus_norvegicus_collagen_alpha-2(I)	Upregulated
Tbcb|LOC100911774	Rattus_norvegicus_tubulin_folding_cofactor_B_(Tbcb)|PREDICTED:_Rattus_norvegicus_tubulin-folding_cofactor_B-like_(LOC100911774)	Upregulated
Tes	Rattus_norvegicus_testis_derived_transcript_(Tes)	Upregulated
Tle2	Rattus_norvegicus_transducin-like_enhancer_of_split_2_(E(sp1)	Upregulated
Tlx1	Rattus_norvegicus_T-cell_leukemia,_homeobox_1_(Tlx1)	Upregulated
Tmed3	Rattus_norvegicus_transmembrane_emp24_protein_transport_domain_containing_3_(Tmed3)	Upregulated
Tmem120b	Rattus_norvegicus_transmembrane_protein_120B_(Tmem120b)	Upregulated
Tmem18	Rattus_norvegicus_transmembrane_protein_18_(Tmem18)	Upregulated
Tmem204	Rattus_norvegicus_transmembrane_protein_204_(Tmem204)	Upregulated
Tmem97	Rattus_norvegicus_transmembrane_protein_97_(Tmem97)	Upregulated
Tmprss6	Rattus_norvegicus_transmembrane_protease,_serine_6_(Tmprss6)	Upregulated
Tnfsf10	Rattus_norvegicus_tumor_necrosis_factor_(ligand)	Upregulated
Tpst2	Rattus_norvegicus_tyrosylprotein_sulfotransferase_2_(Tpst2)	Upregulated
Tsn	Rattus_norvegicus_translin_(Tsn)	Upregulated
Tspyl2	Rattus_norvegicus_TSPY-like_2_(Tspyl2)	Upregulated
Tssc1	Rattus_norvegicus_tumor_suppressing_subtransferable_candidate_1_(Tssc1)	Upregulated
Ttc13	Rattus_norvegicus_tetratricopeptide_repeat_domain_13_(Ttc13)	Upregulated
Ttc9	Rattus_norvegicus_tetratricopeptide_repeat_domain_9_(Ttc9)	Upregulated
Tuba1c|LOC100909441	Rattus_norvegicus_tubulin,_alpha_1C_(Tuba1c)|PREDICTED:_Rattus_norvegicus_tubulin_alpha-1C_chain-like_(LOC100909441)	Upregulated
Txndc5	Rattus_norvegicus_thioredoxin_domain_containing_5_(endoplasmic_reticulum)	Upregulated
Uba7	Rattus_norvegicus_ubiquitin-like_modifier_activating_enzyme_7_(Uba7)	Upregulated
Uggt1	Rattus_norvegicus_UDP-glucose_glycoprotein_glucosyltransferase_1_(Uggt1)	Upregulated
Ung	Rattus_norvegicus_uracil-DNA_glycosylase_(Ung)	Upregulated
Uvrag	Rattus_norvegicus_UV_radiation_resistance_associated_gene_(Uvrag)	Upregulated
Vash2	Rattus_norvegicus_vasohibin_2_(Vash2)	Upregulated
Vnn1	Rattus_norvegicus_vanin_1_(Vnn1)	Upregulated
Vom2r10	Rattus_norvegicus_vomeronasal_2_receptor,_10_(Vom2r10)	Upregulated
Wars	Rattus_norvegicus_tryptophanyl-tRNA_synthetase_(Wars)	Upregulated
Wbscr16	Rattus_norvegicus_Williams-Beuren_syndrome_chromosome_region_16_(Wbscr16)	Upregulated
Wdfy1	Rattus_norvegicus_WD_repeat_and_FYVE_domain_containing_1_(Wdfy1)	Upregulated
Wisp2	Rattus_norvegicus_WNT1_inducible_signaling_pathway_protein_2_(Wisp2)	Upregulated
Wnt4	Rattus_norvegicus_wingless-type_MMTV_integration_site_family,_member_4_(Wnt4)	Upregulated
Yif1b	Rattus_norvegicus_Yip1_interacting_factor_homolog_B_(S._cerevisiae)	Upregulated
Yipf6	Rattus_norvegicus_Yip1_domain_family,_member_6_(Yipf6)	Upregulated
Ykt6	Rattus_norvegicus_YKT6_v-SNARE_homolog_(S._cerevisiae)	Upregulated
Zbtb20	Rattus_norvegicus_zinc_finger_and_BTB_domain_containing_20_(Zbtb20)	Upregulated
Zbtb8b	Rattus_norvegicus_zinc_finger_and_BTB_domain_containing_8b_(Zbtb8b)	Upregulated
Zmpste24	Rattus_norvegicus_zinc_metallopeptidase_STE24_(Zmpste24)	Upregulated
Znhit2	Rattus_norvegicus_zinc_finger,_HIT-type_containing_2_(Znhit2)	Upregulated
Abcc8	Rattus_norvegicus_ATP-binding_cassette,_subfamily_C_(CFTR/MRP)	Downregulated
Abcd2	Rattus_norvegicus_ATP-binding_cassette,_subfamily_D_(ALD)	Downregulated
Abcg2	Rattus_norvegicus_ATP-binding_cassette,_subfamily_G_(WHITE)	Downregulated
Abra	Rattus_norvegicus_actin-binding_Rho_activating_protein_(Abra)	Downregulated
Acot13	Rattus_norvegicus_acyl-CoA_thioesterase_13_(Acot13)	Downregulated
Acsf2	Rattus_norvegicus_acyl-CoA_synthetase_family_member_2_(Acsf2)	Downregulated
Acsl6	Rattus_norvegicus_acyl-CoA_synthetase_long-chain_family_member_6_(Acsl6)	Downregulated
Actn2	Rattus_norvegicus_actinin_alpha_2_(Actn2)	Downregulated
Adamtsl4	Rattus_norvegicus_ADAMTS-like_4_(Adamtsl4)	Downregulated
Adck3	Rattus_norvegicus_aarF_domain_containing_kinase_3_(Adck3)	Downregulated
Adcy2	Rattus_norvegicus_adenylate_cyclase_2_(brain)	Downregulated
Adhfe1	Rattus_norvegicus_alcohol_dehydrogenase,_iron_containing,_1_(Adhfe1)	Downregulated
Adrb3	Rattus_norvegicus_adrenoceptor_beta_3_(Adrb3)	Downregulated
Agt	Rattus_norvegicus_angiotensinogen_(serpin_peptidase_inhibitor,_clade_A,_member_8)	Downregulated
Ak1	Rattus_norvegicus_adenylate_kinase_1_(Ak1)	Downregulated
Akr1cl	Rattus_norvegicus_aldo-keto_reductase_family_1,_member_C-like_(Akr1cl)	Downregulated
Alb	Rattus_norvegicus_albumin_(Alb)	Downregulated
Aldh3a1	Rattus_norvegicus_aldehyde_dehydrogenase_3_family,_member_A1_(Aldh3a1)	Downregulated
Aldoc	Rattus_norvegicus_aldolase_C,_fructose-bisphosphate_(Aldoc)	Downregulated
Ampd3	Rattus_norvegicus_adenosine_monophosphate_deaminase_3_(Ampd3)	Downregulated
Amy1a	Rattus_norvegicus_amylase,_alpha_1A_(salivary)	Downregulated
Ank1	Rattus_norvegicus_ankyrin_1,_erythrocytic_(Ank1)	Downregulated
Ankrd2	Rattus_norvegicus_ankyrin_repeat_domain_2_(stretch_responsive_muscle)	Downregulated
Ankrd23	Rattus_norvegicus_ankyrin_repeat_domain_23_(Ankrd23)	Downregulated
Ano4	Rattus_norvegicus_anoctamin_4_(Ano4)	Downregulated
Anxa8	Rattus_norvegicus_annexin_A8_(Anxa8)	Downregulated
Ap1s2	Rattus_norvegicus_adaptor-related_protein_complex_1,_sigma_2_subunit_(Ap1s2)	Downregulated
Apobec2	Rattus_norvegicus_apolipoprotein_B_mRNA_editing_enzyme,_catalytic_polypeptide-like_2_(Apobec2)	Downregulated
Aqp4	Rattus_norvegicus_aquaporin_4_(Aqp4)	Downregulated
Aqp7	Rattus_norvegicus_aquaporin_7_(Aqp7)	Downregulated
Arhgap10	Rattus_norvegicus_Rho_GTPase_activating_protein_10_(Arhgap10)	Downregulated
Art1	Rattus_norvegicus_ADP-ribosyltransferase_1_(Art1)	Downregulated
Art3	Rattus_norvegicus_ADP-ribosyltransferase_3_(Art3)	Downregulated
Art5	Rattus_norvegicus_ADP-ribosyltransferase_5_(Art5)	Downregulated
Arx	Rattus_norvegicus_aristaless_related_homeobox_(Arx)	Downregulated
Asb10	Rattus_norvegicus_ankyrin_repeat_and_SOCS_box-containing_10_(Asb10)	Downregulated
Asb12	Rattus_norvegicus_ankyrin_repeat_and_SOCS_box-containing_12_(Asb12)	Downregulated
Asgr2	Rattus_norvegicus_asialoglycoprotein_receptor_2_(Asgr2)	Downregulated
Atp1a2	Rattus_norvegicus_ATPase,_Na+/K+_transporting,_alpha_2_polypeptide_(Atp1a2)	Downregulated
Atp1b4	Rattus_norvegicus_ATPase,_(Na+)	Downregulated
Atp2a1	Rattus_norvegicus_ATPase,_Ca++_transporting,_cardiac_muscle,_fast_twitch_1_(Atp2a1)	Downregulated
Atp6v1c2	Rattus_norvegicus_ATPase,_H+_transporting,_lysosomal_V1_subunit_C2_(Atp6v1c2)	Downregulated
Avpr1a	Rattus_norvegicus_arginine_vasopressin_receptor_1A_(Avpr1a)	Downregulated
Bag2	Rattus_norvegicus_Bcl2-associated_athanogene_2_(Bag2)	Downregulated
Bcl2	Rattus_norvegicus_B-cell_CLL/lymphoma_2_(Bcl2)	Downregulated
Bcl6	Rattus_norvegicus_B-cell_CLL/lymphoma_6_(Bcl6)	Downregulated
Bin1	Rattus_norvegicus_bridging_integrator_1_(Bin1)	Downregulated
Btg1	Rattus_norvegicus_B-cell_translocation_gene_1,_anti-proliferative_(Btg1)	Downregulated
Bves	Rattus_norvegicus_blood_vessel_epicardial_substance_(Bves)	Downregulated
C6	Rattus_norvegicus_complement_component_6_(C6)	Downregulated
Cacna1s	Rattus_norvegicus_calcium_channel,_voltage-dependent,_L_type,_alpha_1S_subunit_(Cacna1s)	Downregulated
Cacna2d1	Rattus_norvegicus_calcium_channel,_voltage-dependent,_alpha2/delta_subunit_1_(Cacna2d1)	Downregulated
Cacna2d3	Rattus_norvegicus_calcium_channel,_voltage-dependent,_alpha2/delta_subunit_3_(Cacna2d3)	Downregulated
Cacng1	Rattus_norvegicus_calcium_channel,_voltage-dependent,_gamma_subunit_1_(Cacng1)	Downregulated
Cap2	Rattus_norvegicus_CAP,_adenylate_cyclase-associated_protein,_2_(yeast)	Downregulated
Capn3	Rattus_norvegicus_calpain_3_(Capn3)	Downregulated
Car11	Rattus_norvegicus_carbonic_anhydrase_11_(Car11)	Downregulated
Car14	Rattus_norvegicus_carbonic_anhydrase_14_(Car14)	Downregulated
Car3	Rattus_norvegicus_carbonic_anhydrase_3_(Car3)	Downregulated
Casq1	Rattus_norvegicus_calsequestrin_1_(fast-twitch,_skeletal_muscle)	Downregulated
Casq2	Rattus_norvegicus_calsequestrin_2_(cardiac_muscle)	Downregulated
Casr	Rattus_norvegicus_calcium-sensing_receptor_(Casr)	Downregulated
Cav3	Rattus_norvegicus_caveolin_3_(Cav3)	Downregulated
Ccdc181	Rattus_norvegicus_coiled-coil_domain_containing_181_(Ccdc181)	Downregulated
Ccdc69	Rattus_norvegicus_coiled-coil_domain_containing_69_(Ccdc69)	Downregulated
Ccl11	Rattus_norvegicus_chemokine_(C-C_motif)	Downregulated
Ccng2	Rattus_norvegicus_cyclin_G2_(Ccng2)	Downregulated
Cdo1	Rattus_norvegicus_cysteine_dioxygenase_type_1_(Cdo1)	Downregulated
Cep57l1	Rattus_norvegicus_centrosomal_protein_57-like_1_(Cep57l1)	Downregulated
Cfd	Rattus_norvegicus_complement_factor_D_(adipsin)	Downregulated
Chodl	Rattus_norvegicus_chondrolectin_(Chodl)	Downregulated
Chrna1	Rattus_norvegicus_cholinergic_receptor,_nicotinic,_alpha_1_(muscle)	Downregulated
Chrne	Rattus_norvegicus_cholinergic_receptor,_nicotinic,_epsilon_(muscle)	Downregulated
Cited2	Rattus_norvegicus_Cbp/p300-interacting_transactivator,_with_Glu/Asp-rich_carboxy-terminal_domain,_2_(Cited2)	Downregulated
Ckm	Rattus_norvegicus_creatine_kinase,_muscle_(Ckm)	Downregulated
Ckmt2	Rattus_norvegicus_creatine_kinase,_mitochondrial_2,_sarcomeric_(Ckmt2)	Downregulated
Cnr1	Rattus_norvegicus_cannabinoid_receptor_1_(brain)	Downregulated
Col2a1	Rattus_norvegicus_collagen,_type_II,_alpha_1_(Col2a1)	Downregulated
Colq	Rattus_norvegicus_collagen-like_tail_subunit_(single_strand_of_homotrimer)	Downregulated
Coq10a	Rattus_norvegicus_coenzyme_Q10_homolog_A_(S._cerevisiae)	Downregulated
Coro6	Rattus_norvegicus_coronin_6_(Coro6)	Downregulated
Cox6a2	Rattus_norvegicus_cytochrome_c_oxidase_subunit_VIa_polypeptide_2_(Cox6a2)	Downregulated
Cox8b	Rattus_norvegicus_cytochrome_c_oxidase,_subunit_VIIIb_(Cox8b)	Downregulated
Cp	Rattus_norvegicus_ceruloplasmin_(ferroxidase)	Downregulated
Cpa1	Rattus_norvegicus_carboxypeptidase_A1_(pancreatic)	Downregulated
Cpa3	Rattus_norvegicus_carboxypeptidase_A3,_mast_cell_(Cpa3)	Downregulated
Cpt1b	Rattus_norvegicus_carnitine_palmitoyltransferase_1b,_muscle_(Cpt1b)	Downregulated
Crispld2	Rattus_norvegicus_cysteine-rich_secretory_protein_LCCL_domain_containing_2_(Crispld2)	Downregulated
Cryab	Rattus_norvegicus_crystallin,_alpha_B_(Cryab)	Downregulated
Csrnp1	Rattus_norvegicus_cysteine-serine-rich_nuclear_protein_1_(Csrnp1)	Downregulated
Csrp3	Rattus_norvegicus_cysteine_and_glycine-rich_protein_3_(cardiac_LIM_protein)	Downregulated
Ctgf	Rattus_norvegicus_connective_tissue_growth_factor_(Ctgf)	Downregulated
Cxcl12	Rattus_norvegicus_chemokine_(C-X-C_motif)	Downregulated
Cyp2e1	Rattus_norvegicus_cytochrome_P450,_family_2,_subfamily_e,_polypeptide_1_(Cyp2e1)	Downregulated
Cyp2f4	Rattus_norvegicus_cytochrome_P450,_family_2,_subfamily_f,_polypeptide_4_(Cyp2f4)	Downregulated
Cyp4b1	Rattus_norvegicus_cytochrome_P450,_family_4,_subfamily_b,_polypeptide_1_(Cyp4b1)	Downregulated
Cys1	Rattus_norvegicus_cystin_1_(Cys1)	Downregulated
Defb1	Rattus_norvegicus_defensin_beta_1_(Defb1)	Downregulated
Des	Rattus_norvegicus_desmin_(Des)	Downregulated
Dgat2	Rattus_norvegicus_diacylglycerol_O-acyltransferase_2_(Dgat2)	Downregulated
Dgkz	Rattus_norvegicus_diacylglycerol_kinase_zeta_(Dgkz)	Downregulated
Dhrs7c	Rattus_norvegicus_dehydrogenase/reductase_(SDR_family)	Downregulated
Dnajb5	Rattus_norvegicus_DnaJ_(Hsp40)	Downregulated
Dnmt3a	Rattus_norvegicus_DNA_(cytosine-5-)	Downregulated
Dupd1	Rattus_norvegicus_dual_specificity_phosphatase_and_pro_isomerase_domain_containing_1_(Dupd1)	Downregulated
Dusp13	Rattus_norvegicus_dual_specificity_phosphatase_13_(Dusp13)	Downregulated
Dusp26	Rattus_norvegicus_dual_specificity_phosphatase_26_(putative)	Downregulated
Dyrk1b	Rattus_norvegicus_dual-specificity_tyrosine-(Y)	Downregulated
Eef1a2	Rattus_norvegicus_eukaryotic_translation_elongation_factor_1_alpha_2_(Eef1a2)	Downregulated
Egln3	Rattus_norvegicus_egl-9_family_hypoxia-inducible_factor_3_(Egln3)	Downregulated
Ehbp1l1	Rattus_norvegicus_EH_domain_binding_protein_1-like_1_(Ehbp1l1)	Downregulated
Eno3	Rattus_norvegicus_enolase_3,_beta,_muscle_(Eno3)	Downregulated
Enpp2	Rattus_norvegicus_ectonucleotide_pyrophosphatase/phosphodiesterase_2_(Enpp2)	Downregulated
Epdr1	Rattus_norvegicus_ependymin_related_1_(Epdr1)	Downregulated
Epyc	Rattus_norvegicus_epiphycan_(Epyc)	Downregulated
Etv5	Rattus_norvegicus_ets_variant_5_(Etv5)	Downregulated
Fabp3	Rattus_norvegicus_fatty_acid_binding_protein_3,_muscle_and_heart_(Fabp3)	Downregulated
Fam213b	Rattus_norvegicus_family_with_sequence_similarity_213,_member_B_(Fam213b)	Downregulated
Fbp2	Rattus_norvegicus_fructose-1,6-bisphosphatase_2_(Fbp2)	Downregulated
Fgf7	Rattus_norvegicus_fibroblast_growth_factor_7_(Fgf7)	Downregulated
Fhl1	Rattus_norvegicus_four_and_a_half_LIM_domains_1_(Fhl1)	Downregulated
Fhl3	Rattus_norvegicus_four_and_a_half_LIM_domains_3_(Fhl3)	Downregulated
Fhod3	Rattus_norvegicus_formin_homology_2_domain_containing_3_(Fhod3)	Downregulated
Flcn	Rattus_norvegicus_folliculin_(Flcn)	Downregulated
Fmo1	Rattus_norvegicus_flavin_containing_monooxygenase_1_(Fmo1)	Downregulated
Fmod	Rattus_norvegicus_fibromodulin_(Fmod)	Downregulated
Fn3k	Rattus_norvegicus_fructosamine_3_kinase_(Fn3k)	Downregulated
Fndc5	Rattus_norvegicus_fibronectin_type_III_domain_containing_5_(Fndc5)	Downregulated
Foxo4	Rattus_norvegicus_forkhead_box_O4_(Foxo4)	Downregulated
Fxyd1	Rattus_norvegicus_FXYD_domain-containing_ion_transport_regulator_1_(Fxyd1)	Downregulated
Gadd45b	Rattus_norvegicus_growth_arrest_and_DNA-damage-inducible,_beta_(Gadd45b)	Downregulated
Ganc	Rattus_norvegicus_glucosidase,_alpha;_neutral_C_(Ganc)	Downregulated
Gdap1	Rattus_norvegicus_ganglioside-induced_differentiation-associated-protein_1_(Gdap1)	Downregulated
Ghr	Rattus_norvegicus_growth_hormone_receptor_(Ghr)	Downregulated
Glul	Rattus_norvegicus_glutamate-ammonia_ligase_(Glul)	Downregulated
Gmpr	Rattus_norvegicus_guanosine_monophosphate_reductase_(Gmpr)	Downregulated
Got1	Rattus_norvegicus_glutamic-oxaloacetic_transaminase_1,_soluble_(Got1)	Downregulated
Gpc1	Rattus_norvegicus_glypican_1_(Gpc1)	Downregulated
Gpcpd1	Rattus_norvegicus_glycerophosphocholine_phosphodiesterase_GDE1_homolog_(S._cerevisiae)	Downregulated
Gpr155	Rattus_norvegicus_G_protein-coupled_receptor_155_(Gpr155)	Downregulated
Grb10	Rattus_norvegicus_growth_factor_receptor_bound_protein_10_(Grb10)	Downregulated
Grb14	Rattus_norvegicus_growth_factor_receptor_bound_protein_14_(Grb14)	Downregulated
Grem2	Rattus_norvegicus_gremlin_2_(Grem2)	Downregulated
Grtp1	Rattus_norvegicus_growth_hormone_regulated_TBC_protein_1_(Grtp1)	Downregulated
Gstm2	Rattus_norvegicus_glutathione_S-transferase_mu_2_(Gstm2)	Downregulated
Gstm5	Rattus_norvegicus_glutathione_S-transferase,_mu_5_(Gstm5)	Downregulated
Gsto1	Rattus_norvegicus_glutathione_S-transferase_omega_1_(Gsto1)	Downregulated
Gyg1	Rattus_norvegicus_glycogenin_1_(Gyg1)	Downregulated
Gys1	Rattus_norvegicus_glycogen_synthase_1,_muscle_(Gys1)	Downregulated
H19	Rattus_norvegicus_H19,_imprinted_maternally_expressed_transcript_(non-protein_coding)	Downregulated
Hadh	Rattus_norvegicus_hydroxyacyl-CoA_dehydrogenase_(Hadh)	Downregulated
Hfe2	Rattus_norvegicus_hemochromatosis_type_2_(juvenile)	Downregulated
Hpgd	Rattus_norvegicus_hydroxyprostaglandin_dehydrogenase_15_(NAD)	Downregulated
Hrasls	Rattus_norvegicus_HRAS-like_suppressor_(Hrasls)	Downregulated
Hrc	Rattus_norvegicus_histidine_rich_calcium_binding_protein_(Hrc)	Downregulated
Hsf4	Rattus_norvegicus_heat_shock_transcription_factor_4_(Hsf4)	Downregulated
Hspb1	Rattus_norvegicus_heat_shock_protein_1_(Hspb1)	Downregulated
Hspb3	Rattus_norvegicus_heat_shock_protein_3_(Hspb3)	Downregulated
Hspb6	Rattus_norvegicus_heat_shock_protein,_alpha-crystallin-related,_B6_(Hspb6)	Downregulated
Hspb7	Rattus_norvegicus_heat_shock_protein_family,_member_7_(cardiovascular)	Downregulated
Idh3B	Rattus_norvegicus_isocitrate_dehydrogenase_3_(NAD+)	Downregulated
Igf2bp2	Rattus_norvegicus_insulin-like_growth_factor_2_mRNA_binding_protein_2_(Igf2bp2)	Downregulated
Igsf1	Rattus_norvegicus_immunoglobulin_superfamily,_member_1_(Igsf1)	Downregulated
Il15	Rattus_norvegicus_interleukin_15_(Il15)	Downregulated
Itgb1bp2	Rattus_norvegicus_integrin_beta_1_binding_protein_2_(Itgb1bp2)	Downregulated
Kat3	Rattus_norvegicus_kynurenine_aminotransferase_III_(Kat3)	Downregulated
Kcna7	Rattus_norvegicus_potassium_voltage-gated_channel,_shaker-related_subfamily,_member_7_(Kcna7)	Downregulated
Kcnc1	Rattus_norvegicus_potassium_voltage_gated_channel,_Shaw-related_subfamily,_member_1_(Kcnc1)	Downregulated
Kcnj12	Rattus_norvegicus_potassium_inwardly-rectifying_channel,_subfamily_J,_member_12_(Kcnj12)	Downregulated
Kcnn2|LOC100910229	Rattus_norvegicus_potassium_intermediate/small_conductance_calcium-activated_channel,_subfamily_N,_member_2_(Kcnn2)|PREDICTED:_Rattus_norvegicus_small_conductance_calcium-activated_potassium_channel_protein_2-like_(LOC100910229)	Downregulated
Kera	Rattus_norvegicus_keratocan_(Kera)	Downregulated
Kif15	Rattus_norvegicus_kinesin_family_member_15_(Kif15)	Downregulated
Kirrel3	Rattus_norvegicus_kin_of_IRRE_like_3_(Drosophila)	Downregulated
Klhdc3	Rattus_norvegicus_kelch_domain_containing_3_(Klhdc3)	Downregulated
Klhl24	Rattus_norvegicus_kelch-like_family_member_24_(Klhl24)	Downregulated
Klhl31	Rattus_norvegicus_kelch-like_family_member_31_(Klhl31)	Downregulated
Klhl38	Rattus_norvegicus_kelch-like_family_member_38_(Klhl38)	Downregulated
Klhl40	Rattus_norvegicus_kelch-like_family_member_40_(Klhl40)	Downregulated
Klhl41	Rattus_norvegicus_kelch-like_family_member_41_(Klhl41)	Downregulated
Ky	Rattus_norvegicus_kyphoscoliosis_peptidase_(Ky)	Downregulated
Lef1	Rattus_norvegicus_lymphoid_enhancer_binding_factor_1_(Lef1)	Downregulated
Lmcd1	Rattus_norvegicus_LIM_and_cysteine-rich_domains_1_(Lmcd1)	Downregulated
Lmod2|LOC100909784	Rattus_norvegicus_leiomodin_2_(cardiac)|PREDICTED:_Rattus_norvegicus_leiomodin-2-like_(LOC100909784)	Downregulated
LOC298139	Rattus_norvegicus_similar_to_RIKEN_cDNA_2310003M01_(LOC298139)	Downregulated
LOC304131	Rattus_norvegicus_similar_to_C21ORF7_(LOC304131)	Downregulated
LOC361346	Rattus_norvegicus_similar_to_chromosome_18_open_reading_frame_54_(LOC361346)	Downregulated
Lpl	Rattus_norvegicus_lipoprotein_lipase_(Lpl)	Downregulated
Lrrc2	Rattus_norvegicus_leucine_rich_repeat_containing_2_(Lrrc2)	Downregulated
Lrrc20	Rattus_norvegicus_leucine_rich_repeat_containing_20_(Lrrc20)	Downregulated
Lrrc34	Rattus_norvegicus_leucine_rich_repeat_containing_34_(Lrrc34)	Downregulated
Lrrc39	Rattus_norvegicus_leucine_rich_repeat_containing_39_(Lrrc39)	Downregulated
Mapk12	Rattus_norvegicus_mitogen-activated_protein_kinase_12_(Mapk12)	Downregulated
Mapt	Rattus_norvegicus_microtubule-associated_protein_tau_(Mapt)	Downregulated
MARC1	Rattus_norvegicus_mitochondrial_amidoxime_reducing_component_1_(Marc1)	Downregulated
Mast2	Rattus_norvegicus_microtubule_associated_serine/threonine_kinase_2_(Mast2)	Downregulated
Mb	Rattus_norvegicus_myoglobin_(Mb)	Downregulated
Mbp	Rattus_norvegicus_myelin_basic_protein_(Mbp)	Downregulated
Mdk	Rattus_norvegicus_midkine_(Mdk)	Downregulated
Mlf1	Rattus_norvegicus_myeloid_leukemia_factor_1_(Mlf1)	Downregulated
Mlxipl	Rattus_norvegicus_MLX_interacting_protein-like_(Mlxipl)	Downregulated
Mmp3	Rattus_norvegicus_matrix_metallopeptidase_3_(Mmp3)	Downregulated
Mns1	Rattus_norvegicus_meiosis-specific_nuclear_structural_1_(Mns1)	Downregulated
Mss51	Rattus_norvegicus_MSS51_mitochondrial_translational_activator_(Mss51)	Downregulated
Mstn	Rattus_norvegicus_myostatin_(Mstn)	Downregulated
Mt2A|Mt1m	Rattus_norvegicus_metallothionein_2A_(Mt2A)|PREDICTED:_Rattus_norvegicus_metallothionein_1M_(Mt1m)	Downregulated
Mustn1	Rattus_norvegicus_musculoskeletal,_embryonic_nuclear_protein_1_(Mustn1)	Downregulated
Mybpc1	Rattus_norvegicus_myosin_binding_protein_C,_slow_type_(Mybpc1)	Downregulated
Mybph	Rattus_norvegicus_myosin_binding_protein_H_(Mybph)	Downregulated
Myh1	Rattus_norvegicus_myosin,_heavy_chain_1,_skeletal_muscle,_adult_(Myh1)	Downregulated
Myh2	Rattus_norvegicus_myosin,_heavy_chain_2,_skeletal_muscle,_adult_(Myh2)	Downregulated
Myh3	Rattus_norvegicus_myosin,_heavy_chain_3,_skeletal_muscle,_embryonic_(Myh3)	Downregulated
Myh7	Rattus_norvegicus_myosin,_heavy_chain_7,_cardiac_muscle,_beta_(Myh7)	Downregulated
Myl2	Rattus_norvegicus_myosin,_light_chain_2,_regulatory,_cardiac,_slow_(Myl2)	Downregulated
Myl3	Rattus_norvegicus_myosin,_light_chain_3,_alkali;_ventricular,_skeletal,_slow_(Myl3)	Downregulated
Myl4	Rattus_norvegicus_myosin,_light_chain_4_(Myl4)	Downregulated
Mylk2	Rattus_norvegicus_myosin_light_chain_kinase_2_(Mylk2)	Downregulated
Mylpf	Rattus_norvegicus_myosin_light_chain,_phosphorylatable,_fast_skeletal_muscle_(Mylpf)	Downregulated
Myoc|LOC100909710	Rattus_norvegicus_myocilin,_trabecular_meshwork_inducible_glucocorticoid_response_(Myoc)|PREDICTED:_Rattus_norvegicus_myocilin-like_(LOC100909710)	Downregulated
Myod1	Rattus_norvegicus_myogenic_differentiation_1_(Myod1)	Downregulated
Myog	Rattus_norvegicus_myogenin_(Myog)	Downregulated
Myom1	Rattus_norvegicus_myomesin_1_(Myom1)	Downregulated
Myom2	Rattus_norvegicus_myomesin_2_(Myom2)	Downregulated
Myot	Rattus_norvegicus_myotilin_(Myot)	Downregulated
Myoz1	Rattus_norvegicus_myozenin_1_(Myoz1)	Downregulated
Myoz2	Rattus_norvegicus_myozenin_2_(Myoz2)	Downregulated
Mypn	Rattus_norvegicus_myopalladin_(Mypn)	Downregulated
Nat8l	Rattus_norvegicus_N-acetyltransferase_8-like_(Nat8l)	Downregulated
Neu2	Rattus_norvegicus_sialidase_2_(Neu2)	Downregulated
Nexn	Rattus_norvegicus_nexilin_(F_actin_binding_protein)	Downregulated
Nol3	Rattus_norvegicus_nucleolar_protein_3_(apoptosis_repressor_with_CARD_domain)	Downregulated
Npr3	Rattus_norvegicus_natriuretic_peptide_receptor_C/guanylate_cyclase_C_(atrionatriuretic_peptide_receptor_C)	Downregulated
Nqo2	Rattus_norvegicus_NAD(P)	Downregulated
Nr0b2	Rattus_norvegicus_nuclear_receptor_subfamily_0,_group_B,_member_2_(Nr0b2)	Downregulated
Nr1d1	Rattus_norvegicus_nuclear_receptor_subfamily_1,_group_D,_member_1_(Nr1d1)	Downregulated
Nr1d2	Rattus_norvegicus_nuclear_receptor_subfamily_1,_group_D,_member_2_(Nr1d2)	Downregulated
Nr4a3	Rattus_norvegicus_nuclear_receptor_subfamily_4,_group_A,_member_3_(Nr4a3)	Downregulated
Nrap	Rattus_norvegicus_nebulin-related_anchoring_protein_(Nrap)	Downregulated
Nrg4	Rattus_norvegicus_neuregulin_4_(Nrg4)	Downregulated
Nudt4	Rattus_norvegicus_nudix_(nucleoside_diphosphate_linked_moiety_X)	Downregulated
Nusap1	Rattus_norvegicus_nucleolar_and_spindle_associated_protein_1_(Nusap1)	Downregulated
Obp3	Rattus_norvegicus_alpha-2u_globulin_PGCL4_(Obp3)	Downregulated
Osbpl6	Rattus_norvegicus_oxysterol_binding_protein-like_6_(Osbpl6)	Downregulated
Ovol3|LOC100912425	Rattus_norvegicus_ovo-like_3_(Drosophila)|PREDICTED:_Rattus_norvegicus_putative_transcription_factor_ovo-like_protein_3-like_(LOC100912425)	Downregulated
P2rx5	Rattus_norvegicus_purinergic_receptor_P2X,_ligand-gated_ion_channel,_5_(P2rx5)	Downregulated
P2rx6	Rattus_norvegicus_purinergic_receptor_P2X,_ligand-gated_ion_channel,_6_(P2rx6)	Downregulated
Pcdh20	Rattus_norvegicus_protocadherin_20_(Pcdh20)	Downregulated
Pde4dip	Rattus_norvegicus_phosphodiesterase_4D_interacting_protein_(Pde4dip)	Downregulated
Pdlim3	Rattus_norvegicus_PDZ_and_LIM_domain_3_(Pdlim3)	Downregulated
Pfkfb1	Rattus_norvegicus_6-phosphofructo-2-kinase/fructose-2,6-biphosphatase_1_(Pfkfb1)	Downregulated
Pfkm	Rattus_norvegicus_phosphofructokinase,_muscle_(Pfkm)	Downregulated
Pgam2	Rattus_norvegicus_phosphoglycerate_mutase_2_(muscle)	Downregulated
Phactr3	Rattus_norvegicus_phosphatase_and_actin_regulator_3_(Phactr3)	Downregulated
Phkg1	Rattus_norvegicus_phosphorylase_kinase,_gamma_1_(Phkg1)	Downregulated
Pik3cd	Rattus_norvegicus_phosphatidylinositol-4,5-bisphosphate_3-kinase,_catalytic_subunit_delta_(Pik3cd)	Downregulated
Pik3ip1	Rattus_norvegicus_phosphoinositide-3-kinase_interacting_protein_1_(Pik3ip1)	Downregulated
Pink1	Rattus_norvegicus_PTEN_induced_putative_kinase_1_(Pink1)	Downregulated
Pitx2	Rattus_norvegicus_paired-like_homeodomain_2_(Pitx2)	Downregulated
Pla2g16	Rattus_norvegicus_phospholipase_A2,_group_XVI_(Pla2g16)	Downregulated
Pla2g7	Rattus_norvegicus_phospholipase_A2,_group_VII_(platelet-activating_factor_acetylhydrolase,_plasma)	Downregulated
Plbd1	Rattus_norvegicus_phospholipase_B_domain_containing_1_(Plbd1)	Downregulated
Plcd4	Rattus_norvegicus_phospholipase_C,_delta_4_(Plcd4)	Downregulated
Plin5	Rattus_norvegicus_perilipin_5_(Plin5)	Downregulated
Pnpla2|LOC100911615	Rattus_norvegicus_patatin-like_phospholipase_domain_containing_2_(Pnpla2)|PREDICTED:_Rattus_norvegicus_patatin-like_phospholipase_domain-containing_protein_2-like_(LOC100911615)	Downregulated
Podxl2	Rattus_norvegicus_podocalyxin-like_2_(Podxl2)	Downregulated
Popdc2	Rattus_norvegicus_popeye_domain_containing_2_(Popdc2)	Downregulated
Popdc3	Rattus_norvegicus_popeye_domain_containing_3_(Popdc3)	Downregulated
Postn	Rattus_norvegicus_periostin,_osteoblast_specific_factor_(Postn)	Downregulated
Ppapdc3	Rattus_norvegicus_phosphatidic_acid_phosphatase_type_2_domain_containing_3_(Ppapdc3)	Downregulated
Ppm1j	Rattus_norvegicus_protein_phosphatase,_Mg2+/Mn2+_dependent,_1J_(Ppm1j)	Downregulated
Ppp1r27	Rattus_norvegicus_protein_phosphatase_1,_regulatory_subunit_27_(Ppp1r27)	Downregulated
Ppp1r3b	Rattus_norvegicus_protein_phosphatase_1,_regulatory_subunit_3B_(Ppp1r3b)	Downregulated
Ppp1r3c|LOC100910671	Rattus_norvegicus_protein_phosphatase_1,_regulatory_subunit_3C_(Ppp1r3c)|PREDICTED:_Rattus_norvegicus_protein_phosphatase_1_regulatory_subunit_3C-like_(LOC100910671)	Downregulated
Ppp2r3a	Rattus_norvegicus_protein_phosphatase_2,_regulatory_subunit_B'',_alpha_(Ppp2r3a)	Downregulated
Prkcq	Rattus_norvegicus_protein_kinase_C,_theta_(Prkcq)	Downregulated
Prpmp5	Rattus_norvegicus_proline-rich_protein_MP5_(Prpmp5)	Downregulated
Ptcd3	Rattus_norvegicus_Pentatricopeptide_repeat_domain_3_(Ptcd3)	Downregulated
Ptp4a3	Rattus_norvegicus_protein_tyrosine_phosphatase_type_IVA,_member_3_(Ptp4a3)	Downregulated
Ptpla	Rattus_norvegicus_protein_tyrosine_phosphatase-like_(proline_instead_of_catalytic_arginine)	Downregulated
Pvalb	Rattus_norvegicus_parvalbumin_(Pvalb)	Downregulated
Pygm	Rattus_norvegicus_phosphorylase,_glycogen,_muscle_(Pygm)	Downregulated
Ramp1	Rattus_norvegicus_receptor_(G_protein-coupled)	Downregulated
Rarres2	Rattus_norvegicus_retinoic_acid_receptor_responder_(tazarotene_induced)	Downregulated
Rbfox1	Rattus_norvegicus_RNA_binding_protein,_fox-1_homolog_(C._elegans)	Downregulated
Rbm20	Rattus_norvegicus_RNA_binding_motif_protein_20_(Rbm20)	Downregulated
Rbm24	Rattus_norvegicus_RNA_binding_motif_protein_24_(Rbm24)	Downregulated
Rbm38	Rattus_norvegicus_RNA_binding_motif_protein_38_(Rbm38)	Downregulated
Rbp4	Rattus_norvegicus_retinol_binding_protein_4,_plasma_(Rbp4)	Downregulated
Reep1	Rattus_norvegicus_receptor_accessory_protein_1_(Reep1)	Downregulated
RGD1304931	Rattus_norvegicus_similar_to_RIKEN_cDNA_2310042D19_(RGD1304931)	Downregulated
RGD1305627	Rattus_norvegicus_hypothetical_LOC314467_(RGD1305627)	Downregulated
RGD1307461	Rattus_norvegicus_similar_to_RIKEN_cDNA_6430571L13_gene;_similar_to_g20_protein_(RGD1307461)	Downregulated
RGD1560394	Rattus_norvegicus_RGD1560394_(RGD1560394)	Downregulated
RGD1564114	Rattus_norvegicus_similar_to_FLJ46082_protein_(RGD1564114)	Downregulated
RGD1565323	Rattus_norvegicus_similar_to_OTTMUSP00000000621_(RGD1565323)	Downregulated
Rhobtb1	Rattus_norvegicus_Rho-related_BTB_domain_containing_1_(Rhobtb1)	Downregulated
Rhox3	Rattus_norvegicus_reproductive_homeobox_on_X_chromosome_3_(Rhox3)	Downregulated
Rnf185	Rattus_norvegicus_ring_finger_protein_185_(Rnf185)	Downregulated
Rpl3l	Rattus_norvegicus_ribosomal_protein_L3-like_(Rpl3l)	Downregulated
Rps6ka2	Rattus_norvegicus_ribosomal_protein_S6_kinase_polypeptide_2_(Rps6ka2)	Downregulated
Rtn2	Rattus_norvegicus_reticulon_2_(Rtn2)	Downregulated
Satb1	Rattus_norvegicus_SATB_homeobox_1_(Satb1)	Downregulated
Schip1	Rattus_norvegicus_schwannomin_interacting_protein_1_(Schip1)	Downregulated
Scn1b	Rattus_norvegicus_sodium_channel,_voltage-gated,_type_I,_beta_subunit_(Scn1b)	Downregulated
Scn4b	Rattus_norvegicus_sodium_channel,_voltage-gated,_type_IV,_beta_subunit_(Scn4b)	Downregulated
Scn9a	Rattus_norvegicus_sodium_channel,_voltage-gated,_type_IX,_alpha_(Scn9a)	Downregulated
Serpinb1a	Rattus_norvegicus_serine_(or_cysteine)	Downregulated
Sesn1	Rattus_norvegicus_sestrin_1_(Sesn1)	Downregulated
Sftpd	Rattus_norvegicus_surfactant_protein_D_(Sftpd)	Downregulated
Sgcb	Rattus_norvegicus_sarcoglycan,_beta_(dystrophin-associated_glycoprotein)	Downregulated
Sgcd	Rattus_norvegicus_sarcoglycan,_delta_(dystrophin-associated_glycoprotein)	Downregulated
Sgcg	Rattus_norvegicus_sarcoglycan,_gamma_(dystrophin-associated_glycoprotein)	Downregulated
Six4	Rattus_norvegicus_SIX_homeobox_4_(Six4)	Downregulated
Slc16a1	Rattus_norvegicus_solute_carrier_family_16_(monocarboxylate_transporter)	Downregulated
Slc1a3	Rattus_norvegicus_solute_carrier_family_1_(glial_high_affinity_glutamate_transporter)	Downregulated
Slc22a23	Rattus_norvegicus_solute_carrier_family_22,_member_23_(Slc22a23)	Downregulated
Slc22a3	Rattus_norvegicus_solute_carrier_family_22_(organic_cation_transporter)	Downregulated
Slc25a34	Rattus_norvegicus_solute_carrier_family_25,_member_34_(Slc25a34)	Downregulated
Slc25a4	Rattus_norvegicus_solute_carrier_family_25_(mitochondrial_carrier;_adenine_nucleotide_translocator)	Downregulated
Slc27a6|LOC100910486	Rattus_norvegicus_solute_carrier_family_27_(fatty_acid_transporter)|PREDICTED:_Rattus_norvegicus_long-chain_fatty_acid_transport_protein_6-like_(LOC100910486)	Downregulated
Slc2a4	Rattus_norvegicus_solute_carrier_family_2_(facilitated_glucose_transporter)	Downregulated
Slc36a2	Rattus_norvegicus_solute_carrier_family_36_(proton/amino_acid_symporter)	Downregulated
Slc38a2	Rattus_norvegicus_solute_carrier_family_38,_member_2_(Slc38a2)	Downregulated
Slc38a4	Rattus_norvegicus_solute_carrier_family_38,_member_4_(Slc38a4)	Downregulated
Slc43a1	Rattus_norvegicus_solute_carrier_family_43_(amino_acid_system_L_transporter)	Downregulated
Slc4a1ap	Rattus_norvegicus_solute_carrier_family_4_(anion_exchanger)	Downregulated
Slc6a8	Rattus_norvegicus_solute_carrier_family_6_(neurotransmitter_transporter)	Downregulated
Slc8a3	Rattus_norvegicus_solute_carrier_family_8_(sodium/calcium_exchanger)	Downregulated
Slc9a2	Rattus_norvegicus_solute_carrier_family_9,_subfamily_A_(NHE2,_cation_proton_antiporter_2)	Downregulated
Slc9a5	Rattus_norvegicus_solute_carrier_family_9,_subfamily_A_(NHE5,_cation_proton_antiporter_5)	Downregulated
Smarca1	Rattus_norvegicus_SWI/SNF_related,_matrix_associated,_actin_dependent_regulator_of_chromatin,_subfamily_a,_member_1_(Smarca1)	Downregulated
Smarcd3	Rattus_norvegicus_SWI/SNF_related,_matrix_associated,_actin_dependent_regulator_of_chromatin,_subfamily_d,_member_3_(Smarcd3)	Downregulated
Smpx	Rattus_norvegicus_small_muscle_protein,_X-linked_(Smpx)	Downregulated
Smtnl1	Rattus_norvegicus_smoothelin-like_1_(Smtnl1)	Downregulated
Smtnl2	Rattus_norvegicus_smoothelin-like_2_(Smtnl2)	Downregulated
Snai3	Rattus_norvegicus_snail_family_zinc_finger_3_(Snai3)	Downregulated
Snta1	Rattus_norvegicus_syntrophin,_alpha_1_(Snta1)	Downregulated
Sox6	Rattus_norvegicus_SRY_(sex_determining_region_Y)	Downregulated
Spata20	Rattus_norvegicus_spermatogenesis_associated_20_(Spata20)	Downregulated
Spdya	Rattus_norvegicus_speedy/RINGO_cell_cycle_regulator_family_member_A_(Spdya)	Downregulated
Speg	Rattus_norvegicus_SPEG_complex_locus_(Speg)	Downregulated
Spsb4	Rattus_norvegicus_splA/ryanodine_receptor_domain_and_SOCS_box_containing_4_(Spsb4)	Downregulated
Srpk3	Rattus_norvegicus_SRSF_protein_kinase_3_(Srpk3)	Downregulated
Sspn	Rattus_norvegicus_sarcospan_(Sspn)	Downregulated
St3gal6	Rattus_norvegicus_ST3_beta-galactoside_alpha-2,3-sialyltransferase_6_(St3gal6)	Downregulated
Stac3	Rattus_norvegicus_SH3_and_cysteine_rich_domain_3_(Stac3)	Downregulated
Synm	Rattus_norvegicus_synemin,_intermediate_filament_protein_(Synm)	Downregulated
Sypl2	Rattus_norvegicus_synaptophysin-like_2_(Sypl2)	Downregulated
Sytl3	Rattus_norvegicus_synaptotagmin-like_3_(Sytl3)	Downregulated
Tbc1d31	Rattus_norvegicus_TBC1_domain_family,_member_31_(Tbc1d31)	Downregulated
Tbx1	Rattus_norvegicus_T-box_1_(Tbx1)	Downregulated
Tcap	Rattus_norvegicus_titin-cap_(Tcap)	Downregulated
Tcea3	Rattus_norvegicus_transcription_elongation_factor_A_(SII)	Downregulated
Tceal7	Rattus_norvegicus_transcription_elongation_factor_A_(SII)	Downregulated
Tef	Rattus_norvegicus_thyrotrophic_embryonic_factor_(Tef)	Downregulated
Tekt1	Rattus_norvegicus_tektin_1_(Tekt1)	Downregulated
Thbs4	Rattus_norvegicus_thrombospondin_4_(Thbs4)	Downregulated
Tmem182	Rattus_norvegicus_transmembrane_protein_182_(Tmem182)	Downregulated
Tmem37	Rattus_norvegicus_transmembrane_protein_37_(Tmem37)	Downregulated
Tmem38a	Rattus_norvegicus_transmembrane_protein_38a_(Tmem38a)	Downregulated
Tmem38b	Rattus_norvegicus_transmembrane_protein_38B_(Tmem38b)	Downregulated
Tmod4	Rattus_norvegicus_tropomodulin_4_(Tmod4)	Downregulated
Tnnc1	Rattus_norvegicus_troponin_C_type_1_(slow)	Downregulated
Tnnc2	Rattus_norvegicus_troponin_C_type_2_(fast)	Downregulated
Tnni1	Rattus_norvegicus_troponin_I_type_1_(skeletal,_slow)	Downregulated
Tnni2	Rattus_norvegicus_troponin_I_type_2_(skeletal,_fast)	Downregulated
Tnnt1	Rattus_norvegicus_troponin_T_type_1_(skeletal,_slow)	Downregulated
Tnnt3	Rattus_norvegicus_troponin_T_type_3_(skeletal,_fast)	Downregulated
Tox	Rattus_norvegicus_thymocyte_selection-associated_high_mobility_group_box_(Tox)	Downregulated
Tpm1	Rattus_norvegicus_tropomyosin_1,_alpha_(Tpm1)	Downregulated
Trdn	Rattus_norvegicus_triadin_(Trdn)	Downregulated
Trim54	Rattus_norvegicus_tripartite_motif-containing_54_(Trim54)	Downregulated
Trim55	Rattus_norvegicus_tripartite_motif-containing_55_(Trim55)	Downregulated
Trim72	Rattus_norvegicus_tripartite_motif-containing_72_(Trim72)	Downregulated
Tspan8	Rattus_norvegicus_tetraspanin_8_(Tspan8)	Downregulated
Twf2	Rattus_norvegicus_twinfilin_actin-binding_protein_2_(Twf2)	Downregulated
Txlnb	Rattus_norvegicus_taxilin_beta_(Txlnb)	Downregulated
Ubd	Rattus_norvegicus_ubiquitin_D_(Ubd)	Downregulated
Ube2d1	Rattus_norvegicus_ubiquitin-conjugating_enzyme_E2D_1_(Ube2d1)	Downregulated
Ube2ql1	Rattus_norvegicus_ubiquitin-conjugating_enzyme_E2Q_family-like_1_(Ube2ql1)	Downregulated
Unc45b	Rattus_norvegicus_unc-45_homolog_B_(C._elegans)	Downregulated
Unc5c	Rattus_norvegicus_unc-5_homolog_C_(C._elegans)	Downregulated
Usp2	Rattus_norvegicus_ubiquitin_specific_peptidase_2_(Usp2)	Downregulated
Vgll2	Rattus_norvegicus_vestigial_like_2_(Drosophila)	Downregulated
Vipr2	Rattus_norvegicus_vasoactive_intestinal_peptide_receptor_2_(Vipr2)	Downregulated
Vtcn1	Rattus_norvegicus_V-set_domain_containing_T_cell_activation_inhibitor_1_(Vtcn1)	Downregulated
Wipf3	Rattus_norvegicus_WAS/WASL_interacting_protein_family,_member_3_(Wipf3)	Downregulated
Xdh	Rattus_norvegicus_xanthine_dehydrogenase_(Xdh)	Downregulated
Xirp2	Rattus_norvegicus_xin_actin-binding_repeat_containing_2_(Xirp2)	Downregulated
Yipf7	Rattus_norvegicus_Yip1_domain_family,_member_7_(Yipf7)	Downregulated
Zfp385b	Rattus_norvegicus_zinc_finger_protein_385B_(Zfp385b)	Downregulated
Zhx2	Rattus_norvegicus_zinc_fingers_and_homeoboxes_2_(Zhx2)	Downregulated
