# Supplementary material for: Thyroid hormone synthesis: a potential target of a Chinese herbal formula Haizao Yuhu Decoction acting on iodine-deficient goiter
Source: Oncotarget. 2016 Jun 30;7(32):51699–712. doi: 10.18632/oncotarget.10329 (PMC5239508; doi:10.18632/oncotarget.10329)
Supplement: Supplementary file 4 [file oncotarget-07-51699-s004.xlsx]

## Sheet: Table S3
Table S3 Interaction information of goiter imbalance network
Node1	Node2
Postn	Cbr3
Mis12	Calu
Acot13	Acsf2
Nfib	Slc1a3
Mapk12	Ccl11
Agt	Bcl2
Dnmt3a	Cpa1
Il2rb	Bak1
Cxcl12	Kras
Atp2a1	Mylpf
Cox6a2	Actn2
Gpc1	B4galt7
Tnni1	Myh3
Speg	Myh7
Nr0b2	Bcl2
Ccnd1	Dnajb5
Uggt1	Pdia4
Stt3b	Gale
Des	Tnnc2
Slc9a5	Mast2
Ctgf	Kras
Ckmt2	Clpb
Pygm	Eno3
Mapk12	Ralb
Prkcq	Pik3r3
Nr1d1	Nr4a3
Myl2	Myh1
Ctnnb1	Lef1
Atp2a1	Eno3
Mapk12	Ptp4a3
Myl3	Des
Tnnc1	Myh7
Prkcq	Trim54
Tnnc2	Eno3
Hspa4	Dnajb11
Nusap1	Kif15
Mdk	Mvd
Got1	Odc1
Reep1	Rtn2
Acsf2	Cbr3
Mapk12	Bcl2
Aqp5	Aqp7
Tnnt1	Myod1
Myoz2	Myh7
Iqgap3	Myh3
Atp2a1	Tnnt3
Scn9a	Nqo2
Slc9a5	Mapk12
Ckmt2	Myom1
Clpb	Ubd
Hyou1	Sdf2l1
Atp2a1	Myh1
Myh2	Rhobtb1
Hadh	Cbr3
Mapk12	Foxo4
Aldh1a1	Cyp2e1
Lpl	Gcg
Uba7	Tsn
Kras	Mgat5
Trim72	Cav3
Ccnd1	Car3
Ccl11	Alb
Pygm	Mb
Ckm	Casq1
Gmpr	Cct4
Ctnnb1	Adam10
Rbm41	Snrpa
Csrp3	Ankrd2
Gale	Galk1
Myh1	Myh3
Kcnj12	Cav3
Mylpf	Ckm
Tnnt3	Myh2
Smarca1	Snrpa
Myoz1	Casq1
Cck	Alb
Cyp2f4	Acsf2
Acsl6	Hadh
Acsl6	Pnpla2
Tnnc1	Mylk2
Mybpc1	Txlnb
Ggct	Cdo1
Sftpd	Colq
Sytl3	Qpctl
Scn4b	Snta1
Scn9a	Scn4b
Agt	Casr
Pygm	Ganc
Hfe2	Tmprss6
Epyc	Gna12
Got1	Pgam2
Myl3	Tpm1
Mybph	Myh1
Mustn1	Csrp3
Pfkfb1	Aldh3a1
Klhdc3	Krt75
Ckmt1b	Myom1
Tnnt1	Actn2
Mapk12	Cited2
Synm	Tsn
Kras	Zhx2
Capn3	Sgcb
Gnpnat1	Ube2d1
Slc9a5	Dpp4
Bin1	Cav3
Cxcl12	Myod1
Acadsb	Aldh3a1
Pak7	Ralb
Cxcl12	Foxp3
Myoz1	Eno3
Kcna7	Nqo2
Myl4	Myh7
Actn2	Myh1
Pink1	Adck3
Ralb	Mapk13
Crem	Chrne
Hyou1	Fkbp11
Tnnt1	Tnni1
Ky	Myh1
Unc45b	Myh3
Des	Actn2
Ptgr1	Adhfe1
Adra1a	Avpr1a
Sgpl1	Ubd
Prkcz	Pik3r3
Il2rb	Prkcz
Ykt6	Ubd
Adra1a	Gna12
Tnni2	Mb
Tpm1	Mylpf
Tnnt3	Eef1a2
Lrrc39	Kras
Aldh1a1	Pgam2
Shc3	Mapk13
Agt	Pik3r3
Ampd3	Gmpr
Tle2	Tbx1
Myl3	Myh7
Myl2	Tnnt1
Tuba1c	Myh1
Slc9a5	Ednrb
Hspb1	Bak1
Clpb	Dnajb11
Dnajc25	Cct4
Kras	Gna12
Postn	Col2a1
Tssc1	Tmed3
Pitx2	Ccnd1
Fmod	St3gal6
Cacna1s	Gna12
Adcy2	Adrb3
Hyou1	Txndc5
Pink1	Bcl2
Slc5a5	Duoxa2
Cxcl12	Dnmt3a
Atp1a2	Fxyd4
Lrrc8d	Gna12
Ralb	Rhobtb1
Tmod4	Tnni2
Tnni2	Myh7
Ctnnb1	Myod1
Speg	Myh1
Hspb1	Agt
Clpb	Dnajc25
Pink1	Bak1
Pak7	Mapk13
Agt	Cnr1
Got1	Azin1
Txndc5	Nme1
Slc9a5	Mapk13
Gpc1	Cap2
Mapk12	Shc3
Pygm	Tmod4
Cyp2f4	Acsl6
Sox6	Ccnd1
Mapk12	Agt
Tpm1	Mylk2
Mylpf	Kbtbd10
Cxcl12	Plcb1
Ckmt1b	Myom2
Myl2	Myl3
Twf2	Cap2
Abcg2	Ubd
Tnnt1	Alb
Smpx	Itgb1bp2
Igf2bp2	Tspan8
Myom2	Myoz1
Gys1	Ppp1r3c
Fbp2	Ubd
Pgm3	Gnpnat1
Slc38a2	Slc20a1
Kdelr3	Ykt6
Pygm	Myh1
Il2rb	Shc3
Bcl2	Tbx1
Tmod4	Myh1
Hyou1	Dnajc25
Ctnnb1	Actn2
Atp1a2	Fxyd1
Myog	Dyrk1b
Snta1	Coro6
Gpc1	Fgf7
Nr0b2	Mpzl1
Glul	Ubd
Pitx2	Csad
Cap2	Ank1
Pdia4	Erp29
Ckm	Tnnc2
Iqgap3	Rhobtb1
Abcc4	Gsr
Ccnd1	Bcl6
Asgr2	Stt3b
Actn2	Alb
Slc25a21	Egln3
Mdk	Rps6ka2
Ccbl2	Odc1
Pi4k2a	Pik3r3
Aqp5	Casr
Alg1	Gyg1
Dhrs7c	Aldh1a1
Pygm	Cox6a2
Rhbdl2	Nme1
Lef1	Gcg
Ckm	Myom2
Pfkfb1	Eno3
Smarcd3	Agt
Cap2	Lrrc39
Myl2	Myh7
Cacna2d1	Cacng1
Wnt4	Lef1
Actn2	Myh3
Acp5	Gstm5
Tpm1	Myh3
Ppp2r3a	Cacng1
Shc3	Kras
Slc15a1	Abcg2
Ckmt2	Myom2
Zmpste24	Ubd
Gsr	Idh3B
Pvalb	Tnni1
Uba7	Hspa4
Myl3	Mylk2
Mcm8	Ccng2
Mapk12	Hspb3
Cryab	Mapk13
Gys1	Isyna1
Aldh1a1	Acsf2
Myh7	Coro6
Unc45b	Apobec2
Actn2	Pik3r3
Avpr1a	Casr
Myl2	Myh2
Foxo4	Rps6ka2
Atp2a1	Ak1
Ckmt1b	Got1
Tnnc1	Tnni1
Ubd	Ube2d1
Crem	Mapk12
Sct	Gcg
Ankrd23	Myoz1
Foxo4	Ctnnb1
Pgm3	Pgam2
Ralb	Lrrc8d
Eef1a2	Cct4
Hadh	Hpgd
Sesn1	Ccng2
Hyou1	Eno3
Ankrd2	Smpx
Nfib	Nfia
Grb14	Mstn
Crem	Pik3cd
Atp2a1	Tnni2
Acsl6	Cyp4b1
Ccnd1	Shc3
Entpd1	Nme1
Ckmt2	Ankrd23
Cav3	Casr
Clpb	Dnajb5
Kcnj12	Gyg1
Elovl5	Apold1
Agt	Gcg
Atp2a1	Ckm
Crem	Shc3
Galnt5	Muc20
Smarca1	Dnmt3a
Pdia4	Dnajb11
Bag2	Egln3
Lpl	Hadh
Ppp1r3b	Gpcpd1
Clpb	Ckb
Tnni2	Myh3
Crem	Aqp7
Arx	Foxo4
Myom2	Itgb1bp2
Myog	Csrp3
Pik3cd	Tpm1
Pde10a	Entpd1
Atp2a1	Myh7
Sel1l	Derl3
Tnnc1	Mylpf
Tef	Eef1a2
Myl2	Tnni2
Lmod2	Speg
Pex5l	Cpt1b
Hfe2	Grem2
Twf2	Smpx
Mylpf	Pgam2
Myoz2	Mb
Aqp5	Gcg
Cap2	Lrrc8d
Gcg	Alb
Pygm	Actn2
Akr1cl	Stac3
Tpm1	Tnni1
Tnnt1	Myh1
Actn2	Mb
Gsr	Alb
Hspa4	Mapt
Bcl2	Mapk13
Kcnj12	Kcnc1
Myog	Myh2
Slc2a4	Gcg
Pik3cd	Shc3
Gcg	Avpr1a
Cox8b	Kbtbd10
Ccnd1	Ctnnb1
Myl4	Myh2
Cxcl12	Adcy2
Srpk3	Mapt
Des	Myh3
Myom1	Tnnc2
Mstn	Myh1
Cxcl12	Adra1a
Scn9a	Nqo1
Alg1	Isyna1
Fmo1	Ero1l
Olr1512	Olr1196
Adrb3	Adra1a
Pgam2	Myh1
Entpd1	Ampd3
Myl4	Mylpf
Id3	Myod1
Ccnd1	Bcl2
Myod1	Myh3
Pgm3	Eno3
Actn2	Trim54
Tnnt1	Des
Cox6a2	Cox8b
Ctnnb1	Rps6ka2
Mapk12	Prkcq
Got1	Eno3
Fbp2	Pfkm
Kcnip3	Nr4a2
Arse	Avpr1a
Atp2a1	Tnnc1
Abcg2	Alb
Sgpl1	Adhfe1
Ckmt1b	Slc25a4
Scn9a	Kcnj12
Fhl3	Rhobtb1
Ctnnb1	Pik3r3
Unc45b	Myh1
Dyrk1b	Mapt
Pla2g16	Pla2g7
Myl3	Tnni2
Pitx2	Aldh1a1
Myom1	Casq2
Actn2	Eno3
Agt	Cyp4b1
Tnnc2	Pgam2
Tanc1	Kirrel3
Pdia4	Nme1
Tnnc1	Actn2
Slc35d1	B4galt7
Slc2a4	Cnr1
Foxp3	Bcl2
Ccnd1	Ccng2
Agt	Adra1a
Ppp1r3b	Phkg1
Speg	Mapk13
Egr4	Nr4a3
Myh7	Tnnc2
Nr4a2	Aldh1a1
Ak1	Rpl3l
Actn2	Mylpf
Rps6ka2	Bcl2
Sec23b	Ykt6
Kcna7	Tcea3
Rhbg	Aqp5
Il2rb	Pik3r3
Lmod2	Nexn
Slc9a5	Gcg
Slc5a5	Aldh1a1
Csrp3	Smpx
Myh1	Rhobtb1
Pgam2	Ckb
Npw	Cnr1
Rpn1	Zmpste24
Ghr	Prl
Foxo4	Bcl2
Ckm	Ckb
Myom1	Myoz1
Tmem97	Lrrc59
Crem	Kras
Myog	Myh3
Fn3k	Hspb6
Ckmt1b	Clpb
Nr4a2	Rps6ka2
Abcc8	Aqp7
Cyp2e1	Csad
Atp1a2	Plcd4
Ptgr1	Cdo1
Crem	Cebpg
Acsl6	Cyp2e1
Actn2	Csrp3
Tnnt3	Tnnc2
Mybph	Ankrd2
Mlxipl	Elovl5
Gcg	Plcb1
Kras	Bcl2
Prkcq	Casq2
Gpc1	Wnt4
Abcg2	Bcl2
Mybph	Myl3
Nr1d2	Nr4a3
Ctgf	Ccl11
Aldoc	Capn3
Slc27a6	Elovl5
Derl3	Dnajc3
Ankrd23	Kcna7
Nat8l	Got1
Pnpla2	Slc2a4
Sgpl1	Unc5c
Nr1d2	Nr0b2
Pygm	Phkg1
Plcd4	Gna12
Olr1512	Olr1197
Pde10a	Rps6ka2
Hspa4	Cyp2e1
Myh7	Rhobtb1
Atp2a1	Pygm
Slc38a2	Slc15a1
Cap2	Fmod
Coro6	Myh2
Myoz2	Tnnc1
Myom1	Trim54
Rps6ka2	Kras
Hspb1	Erp29
Pgam2	Myoz1
Il2rb	Mapk12
Myl4	Tnni2
Atp2a1	Myh2
Tnni1	Myh1
Phactr1	Zhx2
Rab8b	Pex5l
Ankrd2	Casq1
Tnnc2	Myh1
Fbp2	Cpt1b
Lrrc39	Gna12
Thbs4	Hspb1
Ak1	Atp1a2
Sgcg	Sspn
Ckm	Mb
Hspa4	Dnajc25
Sel1l	Hyou1
Ankrd2	Myod1
Tnnc2	Mb
Ccnd1	Nme1
Mapk12	Myod1
Podxl2	Vash2
Tnnt1	Tnnc1
Nrarp	Mapt
Kera	Fmod
Mybph	Tnnc2
Sox6	Bcl2
Ccnd1	Flcn
Myl3	Tnnc1
Gsr	Odc1
Cacna1s	Cav3
Adcy2	Casr
Uvrag	Bcl2
Il2rb	Tmprss6
Nr4a2	Bcl2
Cryab	Tnni2
Arx	Tuba1c
Ehbp1l1	Myh3
Bmp3	Bmpr1b
Dnajc3	Ero1l
Tnnt3	Pygm
Cap2	Mapk13
Pik3cd	Rps6ka2
Mb	Myh1
Tpm1	Ckm
Mstn	Ccnd1
Tnnt3	Myod1
Mapk12	Cav3
Tef	Pdxk
Iqgap3	Myh7
Slc9a2	Gcg
Gipc2	Nrp1
Myh7	Myh3
Sftpd	2015-03-01
Pink1	Bag2
Ckmt2	Smpx
Ero1l	Pdia4
Sgpl1	Cyp2e1
Ankrd23	Myom2
Kbtbd10	Eno3
Crem	Mapk13
Aqp4	Rhbg
Pvalb	Iqgap3
Got1	Cdo1
Slc9a2	Ednrb
Iqgap3	Myh1
Tle2	Dyrk1b
Tle2	Lef1
Hspa4	Dnajc3
Aspg	Cct4
Tnni2	Ckm
Lmod2	Tnni2
Myod1	Tnni1
Arx	Tlx1
Nr4a3	Bcl2
Actn2	Myoz1
Myog	Ctnnb1
Pde10a	Npr3
Trdn	Pgam2
Aldh1a1	Ptgr1
Sytl3	Adhfe1
Sytl3	Kbtbd10
Thbs4	Col2a1
Pde10a	Ampd3
Npr3	Agt
Cxcl12	Mmp14
Atp2a1	Kcnj12
Lrrc2	Kras
Cxcl12	Gna12
Cyp2e1	Acsf2
Kcnj12	Fxyd1
Nrp1	Bcl2
Actn2	Pgam2
Agt	Egln3
Cct4	Ubd
Rpl3l	Eef1a2
Atp2a1	Capn3
Cited2	Mapk13
Eef1a2	Calu
Rbm24	Rbfox1
Trim55	Sgcb
Pygm	Tnni2
Arse	Arsb
Cox6a2	Casq1
Tnnt1	Myh7
Tbcb	Tuba1c
Cck	Casr
Aqp5	Fgf7
Gna12	Mapk13
Tnnc1	Tnnc2
Fmod	Ralb
Tle2	Bcl2
Dyrk1b	Lef1
Atp2a1	Casq1
Prkcq	Rhobtb1
Asb10	Myoz1
Rpl3l	Ubd
Cyp2f4	Gstm2
Kera	Gna12
Npr3	Gna12
Aldh1a1	Tlx1
Myom2	Myh3
Atp2a1	Tnnc2
Hspb1	Mapk13
Kcnj12	Abcc8
Myl4	Myh1
Actn2	Tnni1
Usp2	Ubd
Sox6	Col2a1
Ckmt2	Slc25a4
Atp2a1	Myoz1
Tuba1c	Tnni1
Mylpf	Myh3
Sct	Adrb3
Abra	Egln3
Ppp1r27	Myl2
Glul	Clpb
Actn2	Efhd1
Ccnd1	Dyrk1b
Il2rb	Foxp3
Agt	Mvd
Myl2	Myod1
Cbs	Ubd
Plcb1	Avpr1a
Mt2A	Slc2a4
Cxcl12	Cnr1
Myh7	Mylpf
Tnni1	Myh2
Gdap1	Tmem18
Mgat2	Mgat5
Nr1d2	Nr4a2
Atp6v1c2	Ubd
Mapk12	Rps6ka2
Iqgap3	Ky
Kras	Rhobtb1
Cryab	Mapk12
Tnnt3	Des
Ankrd2	Trim55
Speg	Myod1
Cacna1s	Cacng1
Ky	Myh3
Iqgap3	Kras
Slc2a4	Bak1
Ckb	Myod1
Myom2	Myh1
Dnajc3	Cct4
Gstm2	Cyp2e1
Cox6a2	Mb
Agt	Ednrb
Mapk12	Hspb1
Cbs	Bhmt
Pfkfb1	Aldoc
Kcna7	Casq1
Hyou1	Derl3
Slco4c1	Slc15a1
Adam10	Mmp3
Ak1	Nme1
Mstn	Myh3
Mapk12	Ctnnb1
Pygm	Myoz1
Grb10	Shc3
Pde10a	Lrrc8d
Cebpg	Aldh1a1
Hyou1	Ero1l
Pitx2	Chodl
Col16a1	Col2a1
Myom2	Myh2
Hyou1	Usp2
Pygm	Amy1a
Tnnc1	Myh2
Avpr1a	Gna12
Acadsb	Aldh1a1
Mstn	Agt
Mapk12	Speg
Slc2a4	Dgat2
Hspb7	Hspb3
Entpd1	Adcy2
Myom1	Mylpf
Abcc8	Slc25a4
Tnni2	Pgam2
P2rx6	P2rx4
Gmpr	Got1
Adrb3	Gcg
Tpm1	Myh1
Pgam2	Aldh3a1
Cck	Plcb1
Myod1	Fgf7
Satb1	Bcl2
Kcna7	Kcnc1
Myog	Myh7
Slc9a5	Actn2
Pnpla2	Dgat2
Abcc4	Aqp7
Pfkm	Eno3
Cxcl12	Ccl11
Mfsd2a	Galk1
Klhdc3	Megf6
Tef	Prl
Tnnt3	Myl2
Mapk12	Rhobtb1
Pvalb	Myh1
Smarca1	Ctnnb1
Derl3	Pdia4
Coro6	Myh1
Dupd1	Mapk13
Cct4	Dnajb11
Znhit2	Ptp4a3
Myl2	Mybpc1
Gpc1	Myog
Cck	Cnr1
Hyou1	Cct4
Slc35d1	B3galt6
B3galt6	Chpf2
Tuba1c	Ccng2
Tnnt3	Myoz1
Azin1	Odc1
Adcy2	Ctnnb1
Atp2a1	Ank1
Abcc8	Gsr
Myot	Actn2
Ctnnb1	Wnt4
Pgam2	Aldoc
Mylpf	Mb
Lef1	Krt75
Kcnj12	Rbm20
Aqp4	Kcnj16
Ak1	Entpd1
Gstm2	Aldh3a1
Agt	Adrb3
Cacna1s	Atp1a2
Thbs4	Hspb3
Mapk12	Dusp26
Kcnip3	Cav3
Pgam2	Casq1
Pik3cd	Plcd4
Tnfsf10	Bcl2
Rab14	Hpgd
Cebpg	Cyp2e1
Ap1s2	Mapk12
Kras	Sesn3
Cxcl12	Mapk12
Ehbp1l1	Myh7
Ghr	Il15
Mybpc1	Ky
Kras	Pik3r3
Adra1a	Plcb1
Crem	Dnmt3a
Csad	Adhfe1
Mmp14	Cldn7
Hspa4	Ubd
Foxo4	Bcl6
Agt	Cpa3
Entpd1	Gmpr
Tnni1	Mb
Abcc4	Abcg2
Cacna1s	Cacna2d3
Mbp	Alb
Dusp13	Mapk12
Myl3	Tnnc2
Gsr	Csad
Gcg	Casr
Ckm	Eno3
Myl2	Speg
Hspb1	Bcl2
Ednrb	Avpr1a
Speg	Tnnc1
Rps6ka2	Ccng2
Ggct	Got1
Acsl6	Lpl
Myh7	Tnni1
Myod1	Mapk13
Ghr	Pik3r3
Hyou1	Dnajc3
Mmp14	Adam10
Ptcd3	Fam3c
Cxcl12	Dpp4
Acadsb	Acsf2
Casq2	Ankrd2
Nr4a2	Nr0b2
Lpl	Cfd
Myog	Rbm38
Hspb1	Tnni2
Pvalb	Myh3
Sel1l	Pdia4
Egln3	Flcn
Got1	Idh3B
Actn2	Capn3
Myog	Myod1
Yif1b	Rab8b
Ckm	Myh1
Cyp2e1	Gsto1
Aldh1a1	Adhfe1
Myl3	Myh2
Aldh1a1	Tbx1
Aldh1a1	Lgr5
Rpn1	Ubd
Gsr	Hpgd
Cct4	Dnajb5
Cap2	Lrrc2
Myom1	Myh3
Pvalb	Myh2
Hspa4	Dnajb5
Kcnip3	Nr4a3
Myog	Fgf7
Bag2	Myh1
Rab8b	Rhobtb1
Plcb1	Mapk13
Rps6ka2	Myod1
Cyp2e1	Abcg2
Myl2	Mylk2
Uba7	Ube2d1
Adm2	Grem2
Ccnd1	Pak7
Capn3	Pik3r3
Gcg	Vipr2
Fhl3	Pak7
Ap1s2	Mapk13
Ankrd23	Myom1
Tnnt1	Tpm1
Mybpc1	Mylpf
Tnni2	Atp1b4
Ept1	Csad
Hyou1	Rpl3l
Ckmt2	Trim54
Unc45b	Myh2
Eef1a2	Ky
Hspb1	Tnni1
Crem	Kcnip3
Aldoc	Pfkm
Agt	Ccl11
Tes	Synm
Sgcg	Capn3
Cryab	Hspb1
Ak1	Ampd3
Il2rb	Prl
Hspb1	Rps6ka2
Cacna1s	Casq2
Ckm	Myod1
Fxyd1	Fxyd4
Myog	Ckb
Hspb7	Dhrs7c
Ppp1r3b	Gys1
Il2rb	Ccnd1
Unc5c	Lrrc2
Mlx	Gcg
Ccnd1	Rhobtb1
Ctnnb1	Hspb3
Crem	Nr4a2
Trdn	Hrc
Agt	Npw
Lrrc2	Ralb
Ccnd1	Ccl11
Cfd	Hadh
Dgkz	Dgat2
Myog	Myh1
Ckm	Got1
Cacna2d3	Cacng1
Il15	Bcl2
Sgcd	Sgcb
Crem	Bcl2
Aldh1a1	Eno3
Mapk12	Gna12
Cldn7	Ehf
Cyp4b1	Acsf2
Fmod	Gna12
Nr4a2	Foxp3
Myl2	Csrp3
Ckmt2	Myoz1
Trdn	Casq2
Epyc	Ralb
Hpgd	Acsf2
Kera	St3gal6
Mapk12	Ednrb
Tnni2	Casq1
Mmp3	Bcl2
Tle2	Ctnnb1
Cldn5	Tmem97
Sgpl1	Gsr
Pygm	Apobec2
Agt	Shc3
Actn2	Slc2a4
Entpd1	Enpp2
Ccnd1	Fgf7
Cox8b	Mb
Ak1	Ctnnb1
Iqgap3	Tnnc1
Slc38a2	Slc36a2
Rbfox1	Rbm38
Cap2	Adcy2
Myog	Egln3
Kras	Kera
Pygm	Rtn2
Ampd3	Ada
Asb10	Casq1
Cxcl12	Casr
Myh7	Myod1
Cck	Agt
Mapk12	Mbp
Myot	Cav3
Pygm	Gyg1
Sdf2l1	Dnajb11
Iqgap3	Myh2
Pygm	Tnnc2
Rpl3l	Gnl3l
Crem	Dyrk1b
Tmod4	Myoz1
Rpl3l	Pgam2
Tnni2	Kbtbd10
Adcy2	Npw
Atp2a1	Hrc
Rps6ka2	Ralb
Tnnt3	Myl3
Crem	Fhl3
Mybpc1	Casq1
Il2rb	Bcl2
Kcnip3	Kcnc1
Dgkz	Plcb1
F10	Ctgf
Pex5l	Myoc
Myoz1	Trim54
Atp2a1	Mb
Csrp3	Myod1
Cxcl12	Npw
Tpm1	Csrp3
Ednrb	Plcb1
Pvalb	Myh7
Ankrd23	Trim54
Myh7	Actn2
Gsr	Azin1
Prlr	Prl
Ehbp1l1	Myh1
Pfkm	Cav3
Isyna1	Ubd
Clpb	Cct4
Tnni2	Myod1
Slc2a4	Cpt1b
Tpm1	Actn2
Il2rb	Kras
Nrap	Cldn7
Myl4	Mybpc1
Pygm	Aldoc
Etv5	Mapk13
Ankrd23	Prkcq
Acsf2	Aldh3a1
Bin1	Ganc
Crispld2	Slc25a30
Foxp3	Nr4a3
Cebpg	Slc2a4
Trdn	Txlnb
Cap2	Mapk12
Gpc1	Mmp14
Coro6	Myh3
Dgkz	Plcd4
Car3	Stac3
Myh7	Myom2
Adamtsl4	Col16a1
Ccnd1	Kras
Acsl6	Aldh3a1
Trdn	Myoz1
Ppp1r27	Mapt
Akr1cl	Aldh3a1
Ankrd2	Myoz1
Tuba1c	Dync1i1
Rab14	Slc2a4
Mapk12	Dupd1
Myog	Mstn
Ninj1	Mmp3
Cxcl12	Abcc8
Sec23b	Creld2
Nr0b2	Nr4a3
Ctgf	Col2a1
Slc1a3	Kcnj16
Cap2	Kera
Myod1	Myh2
Sec23b	Yipf7
Actn2	Pdia4
Tnni2	Tpm1
Myog	Tnni2
Coro6	Megf6
Smarcd3	Ctgf
Wnt4	Vgll2
Ednrb	Adra1a
Myl4	Myl2
Lgr5	Mapk13
Bcl2	Bcl6
Gpc1	Mdk
Myl2	Tpm1
Pde10a	Kras
Golt1b	Yipf7
Gmpr	Idh3B
Tnni2	Tnnc1
Atp6v0a4	Chrne
Sqle	Ubd
Slc2a4	Lpl
Ctnnb1	Prkcz
Mybph	Myl2
Myl3	Mylpf
Aldh1a1	Abcg2
Cxcl12	Mapk13
Iqgap3	Ctnnb1
Arhgap5	Kras
Pak7	Rhobtb1
Gde1	Gpcpd1
Snta1	Mapk13
Gnmt	Bhmt
Prkcq	Mylpf
Sgpl1	Aldh1a1
Sox6	Myod1
Pgam2	Mb
Pfkfb1	Fbp2
Ckmt2	Tnni1
Kras	Mapk13
Cox8b	Pgam2
Dusp13	Phactr1
Myl4	Tnni1
Ccnd1	Btg1
Wnt4	Lhx1
Tnnc2	Smpx
Myom1	Actn2
Ckmt2	Myh2
Csrnp1	Ptp4a3
Abra	Trim54
Pygm	Pfkm
Csad	Cyp4b1
Cacna1s	Aqp4
Nrp1	Pgf
Mapk12	Lgr5
Npw	Casr
Pvalb	Speg
Myl2	Myh3
Myoz2	Csrp3
Atp1a2	Atp1b4
Tnnc2	Tnni1
Tuba1c	Cct4
Tes	Cfd
Cyp2f4	Csad
Cyp2e1	Cyp4b1
Aspg	Chrne
Crem	Mdk
Rps6ka2	Flcn
Tnni2	Eno3
Mybph	Myh3
Mdk	Bcl2
Tnnc1	Myh1
Rps6ka2	Mapk13
Enpp2	Pla2g16
Slc9a2	Mapk13
Cox6a2	Slc25a4
Uggt1	Dnajb11
Iqgap3	Actn2
Cxcl12	Mmp3
Cxcl12	Agt
Slc2a4	Pik3r3
Txndc5	Ero1l
Crem	Bcl6
Ctnnb1	Kras
Myom2	Trim54
Dhrs7c	Trim72
Kras	Bak1
Myl4	Myh3
Myot	Ankrd23
Ralb	Gna12
Agt	Aqp7
Mylpf	Csrp3
Mdk	Iqgap3
Sgcb	Sspn
Rab8b	Myh1
Reep1	Gdap1
Uggt1	Stt3b
Cebpg	Myod1
Ctnnb1	Bcl2
Ctnnb1	Prl
Sult2b1	Cyp2e1
Gsr	Bhmt
Adm2	Sct
Atp2a1	Pvalb
Ggct	Qpctl
Hspb3	Erp29
Pnpla2	Lpl
Glul	Aldh3a1
Man2a1	Mgat2
Cxcl12	Mb
Tmod4	Casq1
Fkbp11	Dnajc3
Slc36a2	Slc15a1
Pnldc1	Slc22a3
Ero1l	Erp29
Rpn1	Stt3b
Kpnb1	Ubd
Crem	Myod1
Ankrd23	Tmod4
Hyou1	Uggt1
Pvalb	Prl
Dnajc3	Sdf2l1
Pde10a	Lrrc39
Lmod2	Myog
Serpinb1a	Gcg
Myl3	Actn2
Gys1	Gyg1
Klhdc3	Coro6
Ccbl2	Gmpr
Hspa4	Hspb3
Unc5c	Pik3r3
Crem	Nr4a3
Tpm1	Eno3
Qpctl	Adhfe1
Slc35b1	Dnajb11
Smarca1	Isyna1
Ccbl2	Sqle
Got1	Mif
Aldh3a1	Cbr3
Atp2a1	Myod1
Lgr5	Gna12
Mapk12	Kras
Tnnt3	Bcl2
Igf2bp2	Hhex
Ccnd1	Lef1
Tnnc2	Casq1
Mstn	Myod1
Clpb	Dnajc3
Creld2	Sdf2l1
Ak1	Pde10a
Hyou1	Clpb
Pgm3	Pygm
Ednrb	Pgf
Yif1b	Yipf7
Tef	Hpgd
Apobec2	Casq1
Mfsd2a	Zmpste24
Tmod4	Myl3
Mybpc1	Myl3
Kcna7	Myoz1
Mylpf	Mylk2
Gpc1	B3galt6
Akr1cl	Aldh1a1
Crem	Pitx2
Nr1d2	Tef
Adrb3	Ccl11
Ung	Nme1
Sct	Vipr2
Tnnt3	Mybpc1
Cyp4b1	Sqle
Cyp2e1	Cbr3
Myod1	Myh1
Myoz2	Actn2
Hspa4	Bcl2
Myoz1	Myh1
Mybpc1	Myh3
Uba7	Cbs
Tnnc2	Mylk2
Creld2	Slc25a30
Hyou1	Dnajb5
Sec23b	Kdelr3
Mvd	Sqle
Pvalb	Mylk2
Mylpf	Tnnc2
Hpgd	Aldh3a1
Gstm2	Gsr
Mmd2	Myoc
Nr1d2	Nr1d1
Tnni1	Itgb1bp2
Crym	Slc17a8
Dnmt3a	Lef1
Myl4	Mybph
Alb	Bcl2
Slc2a4	Fabp3
Slc15a1	Ganc
Ak1	Ckmt2
Ednrb	Casr
Tnni2	Tuba1c
H2afj	Kpnb1
Mb	Eno3
Mylpf	Myh2
Prlr	Il15
Myh7	Myh1
Kras	Epyc
Mybpc1	Myh7
Ptgr1	Hpgd
Mybph	Myh7
Slc27a6	Fabp3
Cct4	Eno3
Cap2	Npr3
Ckm	Kras
Uba7	Ubd
Actn2	Myom2
Adam10	Nrg4
Cap2	Epyc
Sgcg	Sgcb
Csad	Aldh3a1
Gstm5	Dnmt3a
Mylk2	Pak7
Myl2	Myom1
Mis18a	Plcb1
Cyp2f4	Erp29
Cct4	Nudt4
Tnnt3	Tnnc1
Myl2	Actn2
Rps6ka2	Capn3
Dpp4	Ccl11
Lpl	Cpt1b
Apc2	Ctnnb1
Myl3	Csrp3
Kcna7	Nqo1
Pygm	Kbtbd10
Defb1	Alb
Agt	Hspa4
Txndc5	Pdia4
Rab8b	Myh7
Ckmt2	Pygm
Ctnnb1	Nme1
Kdelr3	Arf2
Cap2	Tuba1c
Pygm	Gys1
Pde10a	Gmpr
Cebpg	Xdh
Arx	Lhx1
Ganc	Pdia4
Ccbl2	Azin1
Mstn	Bmpr1b
Pfkfb1	Prkcq
Dusp26	Mapk13
Sqle	Elovl5
Acsl6	Abcd2
Atp2a1	Pgam2
Tnnc2	Myh3
Myl2	Mylpf
Agt	Avpr1a
Odc1	Pdxk
Plcb1	Gna12
Slc2a4	Bcl2
Adcy2	Sct
Mybph	Mybpc1
Slc2a4	Prkcz
Col2a1	Mapk13
Got1	Gsr
Hyou1	Dnajb11
Dpp4	Gcg
Asb10	Kcna7
Ssr1	Cct4
Crem	Ctnnb1
Dgkz	Lpl
Trdn	Casq1
Ptp4a3	Mapk13
Tnnt3	Actn2
Pik3cd	Mapk13
Dpm2	Egln3
Ckmt2	Mb
Olr1196	Olr1197
Cox6a2	Ckm
Mylpf	Myoz1
Cacna2d3	Ppp2r3a
Sgpl1	Cyp2f4
Agt	Plcb1
Wnt4	Kras
Pvalb	Cck
Ccnd1	Gcg
Sgpl1	Aldh3a1
Aldh1a1	Cbr3
Hyou1	Pdia4
Ankrd23	Actn2
Ero1l	Ubd
Lrrc2	Gna12
Fam213b	Cbr3
Pdia4	Creld2
Cav3	Mapk13
Rbm20	Nexn
Tnnt3	Tnnt1
Cebpg	Bcl2
Tnnc2	Myoz1
Adm2	Vipr2
Speg	Tnnc2
Myh3	Rhobtb1
Cacna2d1	Ppp2r3a
Atp6v1c2	Atp6v0a4
Ccnd1	Phkg1
Creld2	Dnajb11
Prkcq	Kras
Tnnt3	Mybph
Tnnt3	Ckm
Prkcz	Shc3
Dhrs7c	Aldh3a1
Pygm	Ckm
Adra1a	Casr
Cck	Adra1a
Hsf4	Hspa4
Acadsb	Hadh
Adcy2	Agt
Ctnnb1	Gna12
Hyou1	Erp29
Tpm1	Myh7
Ankrd2	Capn3
Usp2	Commd10
Tes	Eef1a2
Gyg1	Phkg1
Hspa4	Cct4
Ckm	Cox8b
Tle2	Six4
Ctnnb1	Ada
Il2rb	Prkcq
Lrrc39	Ralb
Txndc5	Slc35b1
Il2rb	Mapk13
Isyna1	Creld2
Gcg	Sdsl
Tnnc1	Myh3
Glul	Azin1
Ap1s2	Rab8b
Nqo1	Kcnc1
Tpm1	Myh2
Tlx1	Lhx1
Mylpf	Myod1
Pik3cd	Mapk12
Atp1a2	Casq2
Nqo1	Odc1
Tsn	Eef1a2
Gpc1	Lpl
Cxcl12	Bcl2
Smtnl2	Mis12
Gsr	Eno3
Bcl2	Casr
Pla2g7	Gcg
Has3	Abcg2
Adra1a	Ccl11
Abcc4	Slc15a1
Foxo4	Ccng2
Kpnb1	Wbscr16
Glul	Slc1a3
Prkcz	Kras
Sel1l	Uggt1
Myom1	Myl3
Tnni2	Fabp3
Crem	Rps6ka2
Glg1	Nqo1
Tmem38a	Pygm
Fut11	St3gal6
Tuba1c	Ptp4a3
Tes	Hadh
Actn2	Ckm
Il2rb	Bok
Scn4b	Scn1b
Mapk12	Etv5
Nr1d1	Nr0b2
Raph1	Clpb
Hspb1	Des
Cbs	Sdsl
Pfkfb1	Aldh1a1
Smarcd3	Smarca1
Myh7	Csrp3
Mybpc1	Tnni2
Dpm2	Alg1
Agt	Mapk13
Abcc8	Hadh
Mapk12	Plcb1
Cacna1s	Ppp2r3a
Slc22a3	Abcg2
Mlxipl	Dgat2
Hspb1	Cck
Mapk12	Pak7
Fkbp11	Pdia4
Gsr	Gsto1
Tnnt3	Mylpf
B4galt7	B3galt6
Plcd4	Pi4k2a
Mapk12	Slc9a2
Nrarp	Myl2
Tle2	Ccnd1
Hsf4	Mapk12
Prkcq	Mapk13
Pla2g16	Cyp2e1
Gstm2	Gsto1
Cck	Gcg
Ednrb	Mapk13
Pde10a	Ralb
Pde10a	Epyc
Mbp	Mapk13
Pde10a	Adcy2
Hspb1	Ctnnb1
Unc45b	Myh7
Bcl2	Bak1
Got1	Csad
Speg	Hspb3
Wnt4	Fgf7
Adhfe1	Aldh3a1
Cyp2e1	Bcl2
Adm2	Adcy2
Xdh	2015-03-01
Hspb1	Speg
Mmp14	Ninj1
Clpb	Hspa4
Plcd4	Pik3r3
Rab8b	Myh2
Apc2	Wnt4
Slc2a4	Abcg2
Cfd	Alb
Chrna1	Chrne
Alg1	Stt3b
Ganc	Ero1l
Hsf4	Ero1l
Apc2	Lef1
Cnr1	Casr
Lrrc39	Trim55
Dnmt3a	Cpa4
Tnnt1	Tnni2
Ccl11	P2rx4
Actn2	Cfd
Adm2	Adrb3
Tnnt3	Myh7
Txndc5	Erp29
Lgr5	Ralb
Agt	Kras
B4galt7	Chpf2
Adcy2	Gcg
Gsr	Txndc5
Tnnt3	Cebpg
Slc2a4	Cav3
Rhbg	Creld2
Postn	Egln3
Acadsb	Gsr
Slc36a2	Slc38a4
Tspan8	Lgr5
Tnnt3	Pvalb
Tes	Tef
Ccnd1	Adam10
Tnni2	Myh2
Gsto1	Aldh3a1
Myod1	Lef1
Pygm	Ubd
Myl2	Tnni1
Ctnnb1	Bmpr1b
Ccnd1	Pik3r3
Cacna2d3	Cacna2d1
Rps6ka2	Nr4a3
Mybph	Mylpf
Nqo2	Kcnc1
Cap2	Rpl3l
Rhbg	Slc9a2
Col2a1	Ednrb
Glul	Odc1
Ccl11	Mapk13
Hspa4	Pdia4
Foxo4	Mapk13
Uggt1	Ganc
Crem	Cxcl12
Kras	Lrrc8d
Tuba1c	Eef1a2
Il2rb	Il15
Myl3	Myh3
Myl3	Myh1
Yipf6	Yipf7
Kdelr3	Fkbp11
Ckb	Kras
Adcy2	Vipr2
Colq	Col2a1
Ccnd1	Prl
Cldn5	Etv5
Pde10a	Kera
Kcnn2	Cav3
Des	Tnnc1
Speg	Actn2
Cap2	Actn2
Spcs3	Gcg
Adm2	Ramp1
Pygm	Pgam2
Myl3	Pgam2
Atp2a1	Myl2
Crem	Myog
Pik3cd	Prkcz
Ptgr1	Aldh3a1
Cyp2e1	Aldh3a1
Mylpf	Tnni1
Dpp4	Ada
Synm	Eef1a2
Gys1	Slc2a4
Sftpd	Col2a1
Eef1a2	Eno3
Azin1	Pdxk
Gsr	Cbr3
Pgam2	Pfkm
Asb10	Tmod4
Apobec2	Myoz1
Dhrs7c	Acsf2
Slco4c1	Abcc4
Tpm1	Tnnc2
Hyou1	Creld2
Pfkfb1	Pfkm
Pik3cd	Ccnd1
Plcd4	Ednrb
Crem	Ccnd1
Thbs4	Cxcl12
Cacna2d3	Iqgap3
Dnajc3	Dnajb11
Pdia4	Sdf2l1
Pygm	Casq1
Coq10a	Cdo1
Pgm3	Amy1a
Twf2	Txndc5
Yif1b	Yipf6
Crem	Lef1
Scn4b	Mylk2
Hsf4	Hspb1
Agt	Slc2a4
Cox6a2	Pgam2
Isyna1	Fbp2
Ghr	Igfbp2
Cxcl12	Myog
Adcy2	Npr3
Scn9a	Scn1b
Gnpnat1	Pdxk
Krt75	Megf6
Tnni2	Tnnc2
Entpd1	Foxp3
Prkcq	Shc3
Adcy2	Kras
Rps6ka2	Etv5
Ankrd23	Casq1
Kcnc1	Kcne1
Ckm	Myoz1
Scn4b	Cav3
Actn2	Myh2
Hspb6	Hspa4
Has3	Zmpste24
Rhobtb1	Mapk13
Cyp2f4	Gsto1
Tnni2	Mylpf
Hsf4	Rps6ka2
Acsl6	Slc27a6
Acadsb	Acsl6
Mlxipl	Pnpla2
Kbtbd5	Sgcg
Mylpf	Myh1
Fbp2	Aldoc
Tnnt1	Mylpf
Mapk12	Mdk
Iqgap3	Tnnc2
Mapk12	Col2a1
Speg	Mylpf
Crem	Speg
Ckmt2	Pgam2
Mylpf	Casq1
Enpp2	Vnn1
Sox6	Hhex
Tnnc1	Tpm1
Ky	Myh2
Grb14	Shc3
Shc3	Pik3r3
Ednrb	Gna12
Mdk	Mapk13
Pde10a	Fmod
Idh3B	Sdsl
Acsl6	Cpt1b
Ckmt2	Cox6a2
Rps6ka2	Pik3r3
Myh7	Lrrc39
Dnajc3	Erp29
Agt	Bcl6
Abcc8	Abcg2
Tmem38a	Klhl31
Slc9a2	Car3
Cacna1s	Cacna2d1
Ctnnb1	Ampd3
Eno3	Myh1
Ehbp1l1	Myh2
Adcy2	Nme1
Ak1	Pfkm
Mapk12	Ccnd1
Mybpc1	Myh1
Plin5	Pnpla2
Pde10a	Lgr5
Pgam2	Eno3
Crem	Tle2
Dhrs7c	Gsr
Tnnt3	Eno3
Mb	Alb
Has3	Ky
Slamf1	Uvrag
Tes	Calu
Sgpl1	Lrrc2
Tnnt3	Myh1
Tnnt3	Crem
Pitx2	Ctnnb1
Csad	Cdo1
Acsl6	Aldh1a1
Kera	Ralb
Foxp3	Bcl6
Myog	Ckm
Nrarp	Mylpf
Dusp13	Mapk13
Six4	Myod1
Myoz1	Mb
Myog	Tnni1
Unc45b	Ubd
Slc38a2	Slc1a3
Speg	Myh3
Coro6	Rhobtb1
Cldn5	Cldn7
Nat8l	Rpl3l
Lmod2	Mylpf
Casq1	Myh1
Pde10a	Lrrc2
Aldh1a1	Hpgd
Got1	Ckb
Kras	Fmod
Ankrd23	Pygm
Kras	Pak7
Matn4	Postn
Slc27a6	Yif1b
Slc9a5	Rps6ka2
Tnnt1	Myh3
Sgcd	Sspn
Mypn	Ankrd2
Ckb	Mb
Iqgap3	Pak7
Ckm	Pgam2
Casq1	Mb
Speg	Myh2
Des	Tpm1
Cap2	Lgr5
Aldh1a1	Csad
Mylpf	Myom2
Ednrb	Gcg
Myh7	Ky
Hspb3	Mapk13
Hspb1	Hspa4
Tmem38a	Ppapdc3
Bin1	Mapt
Des	Tnni1
Adm2	Gcg
Cck	Avpr1a
Atp1a2	Plcb1
Rab8b	Yipf7
Tnnt1	Tnnc2
Lpl	Alb
Cyp2f4	Cyp4b1
Pnpla2	Dgkz
Coq10a	Pfkm
Tnni2	Smpx
Tnnt1	Myl3
Ada	Gnl3l
Ctnnb1	Arhgap10
Sgpl1	Cyp4b1
Nr4a2	Nr1d1
Acadsb	Adhfe1
Mdk	Kras
Ctnnb1	Lgr5
Smarca1	Tox
Cap2	Gpcpd1
Cxcl12	Adrb3
Mapk12	Mapk13
Aldoc	Eno3
Aqp4	Aqp7
Mapk12	Snta1
Fkbp11	Ssr1
Rpn1	Ero1l
Mlxipl	Mlx
Slc2a4	Myod1
Dnajc3	Pdia4
Ccnd1	Mapk13
Coro6	Krt75
Ppp1r27	Mylpf
Pik3cd	Pik3r3
Cck	Ednrb
Ckmt2	Actn2
Slc5a5	Aldh3a1
Adcy2	Cnr1
Clpb	Ckm
Dhrs7c	Hadh
Actn2	Tnnc2
Slc5a5	Eef1a2
Hspa4	Eno3
Tnni2	Myh1
Pitx2	Lef1
Myod1	Bcl2
Mapk12	Myog
Rab8b	Ehd4
Rhbg	Ssr1
Tnni2	Tnni1
Mstn	Wnt4
Coq10a	Adck3
Col2a1	Kras
Cp	Alb
Kcnip3	Dpp4
Adcy2	Gna12
Tnnc2	Myh2
Tnnt3	Tpm1
Bmp3	Fgf7
Crem	Gcg
Aqp7	Pdia4
Tnni2	Myoz1
Mmp14	Mdk
Myl3	Myod1
Tnnt3	Myh3
Gsr	Pdia4
Acsl6	Cnr1
Wnt4	Gcg
Pvalb	Tnni2
Trim72	Sypl2
Myl4	Myl3
Xirp2	Actn2
Adra1a	Gcg
Kras	Lgr5
Nr4a2	Nr4a3
Iqgap3	Pdia4
Ccnd1	Srpk3
Fgf7	Bcl2
Plcb1	Casr
Tmem38a	Myh1
Tnnt3	Tnni1
Rpl3l	Eno3
Hsf4	Mapk13
Rab8b	Myh3
Myl3	Tnni1
Tnnt3	Tnni2
Mylpf	Eno3
Mybpc1	Myoz1
Adrb3	Vipr2
Gnmt	Gcat
