# Supplementary material for: Thyroid hormone synthesis: a potential target of a Chinese herbal formula Haizao Yuhu Decoction acting on iodine-deficient goiter
Source: Oncotarget. 2016 Jun 30;7(32):51699–712. doi: 10.18632/oncotarget.10329 (PMC5239508; doi:10.18632/oncotarget.10329)
Supplement: Supplementary file 5 [file oncotarget-07-51699-s005.xlsx]

## Sheet: Table S4
Table S4 List of hub goiter deregulated genes in the goiter imbalance network
Nodes	Degree
Mapk12	44
Mapk13	42
Actn2	42
Myh1	41
Bcl2	39
Kras	38
Tnni2	35
Mylpf	35
Myod1	33
Ctnnb1	32
Ccnd1	32
Myh7	32
Agt	31
Myh3	31
Crem	29
Pygm	29
Tnnt3	28
Tnnc2	28
Gcg	28
Eno3	26
Myh2	25
Cxcl12	25
Pgam2	25
Myoz1	25
Myl3	24
Tnni1	24
Aldh1a1	23
Myl2	23
Ckm	23
Atp2a1	23
Rps6ka2	22
Ubd	22
Gna12	21
Myog	21
Slc2a4	20
Tpm1	20
Mb	20
Casq1	19
Gsr	19
Hyou1	19
Tnnc1	19
Pdia4	19
Adcy2	18
Aldh3a1	18
Cap2	18
Hspa4	18
Pik3r3	17
Speg	17
Hspb1	17
Ckmt2	16
Tnnt1	16
Cyp2e1	16
Iqgap3	16
Pde10a	16
Rhobtb1	15
Got1	15
Ednrb	15
Il2rb	15
Cct4	15
Ralb	14
Alb	14
Mybpc1	14
Casr	14
Plcb1	14
Clpb	14
Pvalb	13
Cav3	13
Myom2	13
Acsl6	13
Shc3	13
Eef1a2	12
Csrp3	12
Lef1	12
Myom1	12
Prkcq	12
Ankrd23	12
Myl4	11
Tuba1c	11
Dnajc3	11
Adra1a	11
Col2a1	11
Mybph	11
Csad	11
Ccl11	11
Abcg2	11
Cck	11
Lpl	10
Ero1l	10
Ak1	10
Ankrd2	10
Wnt4	10
Mdk	10
Lgr5	10
Des	10
Rab8b	10
Nr4a3	10
Nr4a2	10
Pik3cd	10
Sgpl1	10
Dnajb11	10
Acsf2	10
Mylk2	9
Cox6a2	9
Mstn	9
Pfkm	9
Avpr1a	9
Adrb3	9
Rpl3l	9
Coro6	9
Nme1	9
Hadh	9
Pak7	9
Cacna1s	9
Gpc1	9
Cyp2f4	8
Cnr1	8
Atp1a2	8
Cbr3	8
Txndc5	8
Creld2	8
Tmod4	8
Slc9a5	8
Trim54	8
Kcnj12	8
Adhfe1	8
Ckb	8
Entpd1	8
Kcna7	8
Cyp4b1	8
Egln3	8
Ky	8
Hpgd	8
Fgf7	8
Tle2	8
Foxo4	8
Erp29	8
Capn3	8
Hspb3	8
Cebpg	8
