# Supplementary material for: Thyroid hormone synthesis: a potential target of a Chinese herbal formula Haizao Yuhu Decoction acting on iodine-deficient goiter
Source: Oncotarget. 2016 Jun 30;7(32):51699–712. doi: 10.18632/oncotarget.10329 (PMC5239508; doi:10.18632/oncotarget.10329)
Supplement: Supplementary file 6 [file oncotarget-07-51699-s006.xlsx]

## Sheet: Table S5
Table S5 List of dysregulated genes in goiter rats treated with HYD compared to goiter model rats
Gene_Symbol	Description	Expression pattern
Abcc8	"Rattus norvegicus ATP-binding cassette, subfamily C (CFTR/MRP)"	Upregulated
Abcd2	"Rattus norvegicus ATP-binding cassette, subfamily D (ALD)"	Upregulated
Abra	Rattus norvegicus actin-binding Rho activating protein (Abra)	Upregulated
Acsl6	Rattus norvegicus acyl-CoA synthetase long-chain family member 6 (Acsl6)	Upregulated
Acta1	"Rattus norvegicus actin, alpha 1, skeletal muscle (Acta1)"	Upregulated
Actn2	Rattus norvegicus actinin alpha 2 (Actn2)	Upregulated
Actn3	Rattus norvegicus actinin alpha 3 (Actn3)	Upregulated
Adck3	Rattus norvegicus aarF domain containing kinase 3 (Adck3)	Upregulated
Adcy2	Rattus norvegicus adenylate cyclase 2 (brain)	Upregulated
Adrb3	Rattus norvegicus adrenoceptor beta 3 (Adrb3)	Upregulated
Adtrp	Rattus norvegicus androgen-dependent TFPI-regulating protein (Adtrp)	Upregulated
Ak1	Rattus norvegicus adenylate kinase 1 (Ak1)	Upregulated
Akr1cl	"Rattus norvegicus aldo-keto reductase family 1, member C-like (Akr1cl)"	Upregulated
Alb	Rattus norvegicus albumin (Alb)	Upregulated
Aldh3a1	"Rattus norvegicus aldehyde dehydrogenase 3 family, member A1 (Aldh3a1)"	Upregulated
Alox12e	"Rattus norvegicus arachidonate 12-lipoxygenase, epidermal (Alox12e)"	Upregulated
Ampd1	Rattus norvegicus adenosine monophosphate deaminase 1 (Ampd1)	Upregulated
Amy1a	"Rattus norvegicus amylase, alpha 1A (salivary)"	Upregulated
Ank1	"Rattus norvegicus ankyrin 1, erythrocytic (Ank1)"	Upregulated
Ankrd2	Rattus norvegicus ankyrin repeat domain 2 (stretch responsive muscle)	Upregulated
Ankrd23	Rattus norvegicus ankyrin repeat domain 23 (Ankrd23)	Upregulated
Ano4	Rattus norvegicus anoctamin 4 (Ano4)	Upregulated
Anpep	Rattus norvegicus alanyl (membrane)	Upregulated
Apobec2	"Rattus norvegicus apolipoprotein B mRNA editing enzyme, catalytic polypeptide-like 2 (Apobec2)"	Upregulated
Aqp4	Rattus norvegicus aquaporin 4 (Aqp4)	Upregulated
Aqp7	Rattus norvegicus aquaporin 7 (Aqp7)	Upregulated
Art1	Rattus norvegicus ADP-ribosyltransferase 1 (Art1)	Upregulated
Art3	Rattus norvegicus ADP-ribosyltransferase 3 (Art3)	Upregulated
Art5	Rattus norvegicus ADP-ribosyltransferase 5 (Art5)	Upregulated
Artn	Rattus norvegicus artemin (Artn)	Upregulated
Arx	Rattus norvegicus aristaless related homeobox (Arx)	Upregulated
Asb10	Rattus norvegicus ankyrin repeat and SOCS box-containing 10 (Asb10)	Upregulated
Asb11	Rattus norvegicus ankyrin repeat and SOCS box-containing 11 (Asb11)	Upregulated
Asb12	Rattus norvegicus ankyrin repeat and SOCS box-containing 12 (Asb12)	Upregulated
Atf3	Rattus norvegicus activating transcription factor 3 (Atf3)	Upregulated
Atp1a2	"Rattus norvegicus ATPase, Na+/K+ transporting, alpha 2 polypeptide (Atp1a2)"	Upregulated
Atp1b4	"Rattus norvegicus ATPase, (Na+)"	Upregulated
Atp2a1	"Rattus norvegicus ATPase, Ca++ transporting, cardiac muscle, fast twitch 1 (Atp2a1)"	Upregulated
Aurkb	Rattus norvegicus aurora kinase B (Aurkb)	Upregulated
Bag3	Rattus norvegicus Bcl2-associated athanogene 3 (Bag3)	Upregulated
Bcl2	Rattus norvegicus B-cell CLL/lymphoma 2 (Bcl2)	Upregulated
Bin1	Rattus norvegicus bridging integrator 1 (Bin1)	Upregulated
Bves	Rattus norvegicus blood vessel epicardial substance (Bves)	Upregulated
Cabp7	Rattus norvegicus calcium binding protein 7 (Cabp7)	Upregulated
Cacna1s	"Rattus norvegicus calcium channel, voltage-dependent, L type, alpha 1S subunit (Cacna1s)"	Upregulated
Cacna2d1	"Rattus norvegicus calcium channel, voltage-dependent, alpha2/delta subunit 1 (Cacna2d1)"	Upregulated
Cacna2d3	"Rattus norvegicus calcium channel, voltage-dependent, alpha2/delta subunit 3 (Cacna2d3)"	Upregulated
Cacng1	"Rattus norvegicus calcium channel, voltage-dependent, gamma subunit 1 (Cacng1)"	Upregulated
Cap2	"Rattus norvegicus CAP, adenylate cyclase-associated protein, 2 (yeast)"	Upregulated
Capn3	Rattus norvegicus calpain 3 (Capn3)	Upregulated
Car3	Rattus norvegicus carbonic anhydrase 3 (Car3)	Upregulated
Casq1	"Rattus norvegicus calsequestrin 1 (fast-twitch, skeletal muscle)"	Upregulated
Casq2	Rattus norvegicus calsequestrin 2 (cardiac muscle)	Upregulated
Cav3	Rattus norvegicus caveolin 3 (Cav3)	Upregulated
Cd55	Rattus norvegicus Cd55 molecule (Cd55)	Upregulated
Chac1	"Rattus norvegicus ChaC, cation transport regulator homolog 1 (E. coli)"	Upregulated
Chga	Rattus norvegicus chromogranin A (parathyroid secretory protein 1)	Upregulated
Chodl	Rattus norvegicus chondrolectin (Chodl)	Upregulated
Cidea	Rattus norvegicus cell death-inducing DFFA-like effector a (Cidea)	Upregulated
Ckm	"Rattus norvegicus creatine kinase, muscle (Ckm)"	Upregulated
Ckmt2	"Rattus norvegicus creatine kinase, mitochondrial 2, sarcomeric (Ckmt2)"	Upregulated
Cox6a2	Rattus norvegicus cytochrome c oxidase subunit VIa polypeptide 2 (Cox6a2)	Upregulated
Cox8b	"Rattus norvegicus cytochrome c oxidase, subunit VIIIb (Cox8b)"	Upregulated
Cpa1	Rattus norvegicus carboxypeptidase A1 (pancreatic)	Upregulated
Cpt1b	"Rattus norvegicus carnitine palmitoyltransferase 1b, muscle (Cpt1b)"	Upregulated
Cryab	"Rattus norvegicus crystallin, alpha B (Cryab)"	Upregulated
Cryba2	"Rattus norvegicus crystallin, beta A2 (Cryba2)"	Upregulated
Csrp3	Rattus norvegicus cysteine and glycine-rich protein 3 (cardiac LIM protein)	Upregulated
Dact2	"Rattus norvegicus dapper, antagonist of beta-catenin, homolog 2 (Xenopus laevis)"	Upregulated
Ddit4l	Rattus norvegicus DNA-damage-inducible transcript 4-like (Ddit4l)|PREDICTED: Rattus norvegicus DNA-damage-inducible transcript 4-like protein-like (LOC100363484)	Upregulated
Defb1	Rattus norvegicus defensin beta 1 (Defb1)	Upregulated
Des	Rattus norvegicus desmin (Des)	Upregulated
Dgat2	Rattus norvegicus diacylglycerol O-acyltransferase 2 (Dgat2)	Upregulated
Dhrs7c	Rattus norvegicus dehydrogenase/reductase (SDR family)	Upregulated
Dnajb5	Rattus norvegicus DnaJ (Hsp40)	Upregulated
Dusp13	Rattus norvegicus dual specificity phosphatase 13 (Dusp13)	Upregulated
Dusp26	Rattus norvegicus dual specificity phosphatase 26 (putative)	Upregulated
Dyrk1b	Rattus norvegicus dual-specificity tyrosine-(Y)	Upregulated
Eef1a2	Rattus norvegicus eukaryotic translation elongation factor 1 alpha 2 (Eef1a2)	Upregulated
Egln3	Rattus norvegicus egl-9 family hypoxia-inducible factor 3 (Egln3)	Upregulated
Ehbp1l1	Rattus norvegicus EH domain binding protein 1-like 1 (Ehbp1l1)	Upregulated
Eno3	"Rattus norvegicus enolase 3, beta, muscle (Eno3)"	Upregulated
Epdr1	Rattus norvegicus ependymin related 1 (Epdr1)	Upregulated
Fabp3	"Rattus norvegicus fatty acid binding protein 3, muscle and heart (Fabp3)"	Upregulated
Fam151a	"Rattus norvegicus family with sequence similarity 151, member A (Fam151a)"	Upregulated
Fbp2	"Rattus norvegicus fructose-1,6-bisphosphatase 2 (Fbp2)"	Upregulated
Ffar4	Rattus norvegicus free fatty acid receptor 4 (Ffar4)	Upregulated
Fgf7	Rattus norvegicus fibroblast growth factor 7 (Fgf7)	Upregulated
Fhl1	Rattus norvegicus four and a half LIM domains 1 (Fhl1)	Upregulated
Fhl3	Rattus norvegicus four and a half LIM domains 3 (Fhl3)	Upregulated
Fhod3	Rattus norvegicus formin homology 2 domain containing 3 (Fhod3)	Upregulated
Fndc5	Rattus norvegicus fibronectin type III domain containing 5 (Fndc5)	Upregulated
Foxo4	Rattus norvegicus forkhead box O4 (Foxo4)	Upregulated
Fxyd1	Rattus norvegicus FXYD domain-containing ion transport regulator 1 (Fxyd1)	Upregulated
Got1	"Rattus norvegicus glutamic-oxaloacetic transaminase 1, soluble (Got1)"	Upregulated
Gpc1	Rattus norvegicus glypican 1 (Gpc1)	Upregulated
Gpcpd1	Rattus norvegicus glycerophosphocholine phosphodiesterase GDE1 homolog (S. cerevisiae)	Upregulated
Gpd1	Rattus norvegicus glycerol-3-phosphate dehydrogenase 1 (soluble)	Upregulated
Gpr64	Rattus norvegicus G protein-coupled receptor 64 (Gpr64)	Upregulated
Grb14	Rattus norvegicus growth factor receptor bound protein 14 (Grb14)	Upregulated
Gstm2	Rattus norvegicus glutathione S-transferase mu 2 (Gstm2)	Upregulated
Gyg1	Rattus norvegicus glycogenin 1 (Gyg1)	Upregulated
H19	"Rattus norvegicus H19, imprinted maternally expressed transcript (non-protein coding)"	Upregulated
Hao2	Rattus norvegicus hydroxyacid oxidase 2 (long chain)	Upregulated
Hdac5	Rattus norvegicus histone deacetylase 5 (Hdac5)	Upregulated
Hfe2	Rattus norvegicus hemochromatosis type 2 (juvenile)	Upregulated
Hrasls	Rattus norvegicus HRAS-like suppressor (Hrasls)	Upregulated
Hrc	Rattus norvegicus histidine rich calcium binding protein (Hrc)	Upregulated
Hspb1	Rattus norvegicus heat shock protein 1 (Hspb1)	Upregulated
Hspb3	Rattus norvegicus heat shock protein 3 (Hspb3)	Upregulated
Hspb6	"Rattus norvegicus heat shock protein, alpha-crystallin-related, B6 (Hspb6)"	Upregulated
Hspb7	"Rattus norvegicus heat shock protein family, member 7 (cardiovascular)"	Upregulated
Hspb8	Rattus norvegicus heat shock protein B8 (Hspb8)	Upregulated
Igf2	Rattus norvegicus insulin-like growth factor 2 (Igf2)	Upregulated
Itgb1bp2	Rattus norvegicus integrin beta 1 binding protein 2 (Itgb1bp2)	Upregulated
Jsrp1	Rattus norvegicus junctional sarcoplasmic reticulum protein 1 (Jsrp1)	Upregulated
Kcna7	"Rattus norvegicus potassium voltage-gated channel, shaker-related subfamily, member 7 (Kcna7)"	Upregulated
Kcnj12	"Rattus norvegicus potassium inwardly-rectifying channel, subfamily J, member 12 (Kcnj12)"	Upregulated
Kcnk16	"Rattus norvegicus potassium channel, subfamily K, member 16 (Kcnk16)"	Upregulated
Kirrel3	Rattus norvegicus kin of IRRE like 3 (Drosophila)	Upregulated
Klhl31	Rattus norvegicus kelch-like family member 31 (Klhl31)	Upregulated
Klhl38	Rattus norvegicus kelch-like family member 38 (Klhl38)	Upregulated
Klhl40	Rattus norvegicus kelch-like family member 40 (Klhl40)	Upregulated
Klhl41	Rattus norvegicus kelch-like family member 41 (Klhl41)	Upregulated
Ky	Rattus norvegicus kyphoscoliosis peptidase (Ky)	Upregulated
Leprel1	Rattus norvegicus leprecan-like 1 (Leprel1)	Upregulated
Lgals7	"Rattus norvegicus lectin, galactoside-binding, soluble, 7 (Lgals7)"	Upregulated
Lpl	Rattus norvegicus lipoprotein lipase (Lpl)	Upregulated
Lrrc14b	Rattus norvegicus leucine rich repeat containing 14B (Lrrc14b)	Upregulated
Lrrc2	Rattus norvegicus leucine rich repeat containing 2 (Lrrc2)	Upregulated
Lrrc20	Rattus norvegicus leucine rich repeat containing 20 (Lrrc20)	Upregulated
Lrrc39	Rattus norvegicus leucine rich repeat containing 39 (Lrrc39)	Upregulated
Mapk12	Rattus norvegicus mitogen-activated protein kinase 12 (Mapk12)	Upregulated
Mast2	Rattus norvegicus microtubule associated serine/threonine kinase 2 (Mast2)	Upregulated
Mb	Rattus norvegicus myoglobin (Mb)	Upregulated
Mettl7a	Rattus norvegicus methyltransferase like 7A (Mettl7a)	Upregulated
Mlf1	Rattus norvegicus myeloid leukemia factor 1 (Mlf1)	Upregulated
Mlxipl	Rattus norvegicus MLX interacting protein-like (Mlxipl)	Upregulated
Mustn1	"Rattus norvegicus musculoskeletal, embryonic nuclear protein 1 (Mustn1)"	Upregulated
Mybpc1	"Rattus norvegicus myosin binding protein C, slow type (Mybpc1)"	Upregulated
Mybpc2	"Rattus norvegicus myosin binding protein C, fast-type (Mybpc2)"	Upregulated
Mybph	Rattus norvegicus myosin binding protein H (Mybph)	Upregulated
Myf6	Rattus norvegicus myogenic factor 6 (Myf6)	Upregulated
Myh1	"Rattus norvegicus myosin, heavy chain 1, skeletal muscle, adult (Myh1)"	Upregulated
Myh2	"Rattus norvegicus myosin, heavy chain 2, skeletal muscle, adult (Myh2)"	Upregulated
Myh3	"Rattus norvegicus myosin, heavy chain 3, skeletal muscle, embryonic (Myh3)"	Upregulated
Myh7	"Rattus norvegicus myosin, heavy chain 7, cardiac muscle, beta (Myh7)"	Upregulated
Myl1	"Rattus norvegicus myosin, light chain 1 (Myl1)"	Upregulated
Myl1	"Rattus norvegicus myosin, light chain 1 (Myl1)"	Upregulated
Myl2	"Rattus norvegicus myosin, light chain 2, regulatory, cardiac, slow (Myl2)"	Upregulated
Myl3	"Rattus norvegicus myosin, light chain 3, alkali; ventricular, skeletal, slow (Myl3)"	Upregulated
Myl4	"Rattus norvegicus myosin, light chain 4 (Myl4)"	Upregulated
Mylk2	Rattus norvegicus myosin light chain kinase 2 (Mylk2)	Upregulated
Mylpf	"Rattus norvegicus myosin light chain, phosphorylatable, fast skeletal muscle (Mylpf)"	Upregulated
Myoc	"Rattus norvegicus myocilin, trabecular meshwork inducible glucocorticoid response (Myoc)|PREDICTED: Rattus norvegicus myocilin-like (LOC100909710)"	Upregulated
Myod1	Rattus norvegicus myogenic differentiation 1 (Myod1)	Upregulated
Myog	Rattus norvegicus myogenin (Myog)	Upregulated
Myom1	Rattus norvegicus myomesin 1 (Myom1)	Upregulated
Myom2	Rattus norvegicus myomesin 2 (Myom2)	Upregulated
Myot	Rattus norvegicus myotilin (Myot)	Upregulated
Myoz1	Rattus norvegicus myozenin 1 (Myoz1)	Upregulated
Myoz2	Rattus norvegicus myozenin 2 (Myoz2)	Upregulated
Mypn	Rattus norvegicus myopalladin (Mypn)	Upregulated
Nat8l	Rattus norvegicus N-acetyltransferase 8-like (Nat8l)	Upregulated
Neu2	Rattus norvegicus sialidase 2 (Neu2)	Upregulated
Nexn	Rattus norvegicus nexilin (F actin binding protein)	Upregulated
Nol3	Rattus norvegicus nucleolar protein 3 (apoptosis repressor with CARD domain)	Upregulated
Npr3	Rattus norvegicus natriuretic peptide receptor C/guanylate cyclase C (atrionatriuretic peptide receptor C)	Upregulated
Nr0b2	"Rattus norvegicus nuclear receptor subfamily 0, group B, member 2 (Nr0b2)"	Upregulated
Nr4a1	"Rattus norvegicus nuclear receptor subfamily 4, group A, member 1 (Nr4a1)"	Upregulated
Nr4a3	"Rattus norvegicus nuclear receptor subfamily 4, group A, member 3 (Nr4a3)"	Upregulated
Nrap	Rattus norvegicus nebulin-related anchoring protein (Nrap)	Upregulated
Olr305	Rattus norvegicus olfactory receptor 305 (Olr305)	Upregulated
P2rx5	"Rattus norvegicus purinergic receptor P2X, ligand-gated ion channel, 5 (P2rx5)"	Upregulated
Pabpc4	Rattus norvegicus poly(A)	Upregulated
Pax1	Rattus norvegicus paired box 1 (Pax1)	Upregulated
Pck1	Rattus norvegicus phosphoenolpyruvate carboxykinase 1 (soluble)	Upregulated
Pde4dip	Rattus norvegicus phosphodiesterase 4D interacting protein (Pde4dip)	Upregulated
Pdlim3	Rattus norvegicus PDZ and LIM domain 3 (Pdlim3)	Upregulated
Pdzk1	Rattus norvegicus PDZ domain containing 1 (Pdzk1)	Upregulated
Pfkfb1	"Rattus norvegicus 6-phosphofructo-2-kinase/fructose-2,6-biphosphatase 1 (Pfkfb1)"	Upregulated
Pfkm	"Rattus norvegicus phosphofructokinase, muscle (Pfkm)"	Upregulated
Pgam2	Rattus norvegicus phosphoglycerate mutase 2 (muscle)	Upregulated
Pgm1	Rattus norvegicus phosphoglucomutase 1 (Pgm1)	Upregulated
Phkg1	"Rattus norvegicus phosphorylase kinase, gamma 1 (Phkg1)"	Upregulated
Phyh	Rattus norvegicus phytanoyl-CoA 2-hydroxylase (Phyh)	Upregulated
Pink1	Rattus norvegicus PTEN induced putative kinase 1 (Pink1)	Upregulated
Pitx2	Rattus norvegicus paired-like homeodomain 2 (Pitx2)	Upregulated
Pla2g5	"Rattus norvegicus phospholipase A2, group V (Pla2g5)"	Upregulated
Plbd1	Rattus norvegicus phospholipase B domain containing 1 (Plbd1)	Upregulated
Plin5	Rattus norvegicus perilipin 5 (Plin5)	Upregulated
Pnpla2	Rattus norvegicus patatin-like phospholipase domain containing 2 (Pnpla2)|PREDICTED: Rattus norvegicus patatin-like phospholipase domain-containing protein 2-like (LOC100911615)	Upregulated
Popdc3	Rattus norvegicus popeye domain containing 3 (Popdc3)	Upregulated
Ppapdc3	Rattus norvegicus phosphatidic acid phosphatase type 2 domain containing 3 (Ppapdc3)	Upregulated
Ppm1j	"Rattus norvegicus protein phosphatase, Mg2+/Mn2+ dependent, 1J (Ppm1j)"	Upregulated
Ppp1r27	"Rattus norvegicus protein phosphatase 1, regulatory subunit 27 (Ppp1r27)"	Upregulated
Ppp2r3a	"Rattus norvegicus protein phosphatase 2, regulatory subunit B'', alpha (Ppp2r3a)"	Upregulated
Prkcq	"Rattus norvegicus protein kinase C, theta (Prkcq)"	Upregulated
Prl2c1	"Rattus norvegicus Prolactin family 2, subfamily c, member 1 (Prl2c1)"	Upregulated
Prrg4	Rattus norvegicus proline rich Gla (G-carboxyglutamic acid)	Upregulated
Ptp4a3	"Rattus norvegicus protein tyrosine phosphatase type IVA, member 3 (Ptp4a3)"	Upregulated
Pvalb	Rattus norvegicus parvalbumin (Pvalb)	Upregulated
Pygm	"Rattus norvegicus phosphorylase, glycogen, muscle (Pygm)"	Upregulated
Ramp1	Rattus norvegicus receptor (G protein-coupled)	Upregulated
Rangrf	Rattus norvegicus RAN guanine nucleotide release factor (Rangrf)	Upregulated
Rbfox1	"Rattus norvegicus RNA binding protein, fox-1 homolog (C. elegans)"	Upregulated
Rbm24	Rattus norvegicus RNA binding motif protein 24 (Rbm24)	Upregulated
Rbp4	"Rattus norvegicus retinol binding protein 4, plasma (Rbp4)"	Upregulated
Resp18	Rattus norvegicus regulated endocrine-specific protein 18 (Resp18)	Upregulated
RGD1304931	Rattus norvegicus similar to RIKEN cDNA 2310042D19 (RGD1304931)	Upregulated
RGD1306119	Rattus norvegicus similar to transcriptional regulating protein 132 (RGD1306119)	Upregulated
RGD1307461	Rattus norvegicus similar to RIKEN cDNA 6430571L13 gene; similar to g20 protein (RGD1307461)	Upregulated
Rhcg	"Rattus norvegicus Rh family, C glycoprotein (Rhcg)"	Upregulated
Rmt1	Rattus norvegicus mammary cancer associated protein RMT-1 (Rmt1)	Upregulated
Rnf185	Rattus norvegicus ring finger protein 185 (Rnf185)	Upregulated
Rpl3l	Rattus norvegicus ribosomal protein L3-like (Rpl3l)	Upregulated
Rspo3	Rattus norvegicus R-spondin 3 (Rspo3)	Upregulated
Rtn2	Rattus norvegicus reticulon 2 (Rtn2)	Upregulated
Satb1	Rattus norvegicus SATB homeobox 1 (Satb1)	Upregulated
Scd1	Rattus norvegicus stearoyl-Coenzyme A desaturase 1 (Scd1)	Upregulated
Schip1	Rattus norvegicus schwannomin interacting protein 1 (Schip1)	Upregulated
Scn1b	"Rattus norvegicus sodium channel, voltage-gated, type I, beta subunit (Scn1b)"	Upregulated
Scn4b	"Rattus norvegicus sodium channel, voltage-gated, type IV, beta subunit (Scn4b)"	Upregulated
Sgcb	"Rattus norvegicus sarcoglycan, beta (dystrophin-associated glycoprotein)"	Upregulated
Sgcd	"Rattus norvegicus sarcoglycan, delta (dystrophin-associated glycoprotein)"	Upregulated
Sgcg	"Rattus norvegicus sarcoglycan, gamma (dystrophin-associated glycoprotein)"	Upregulated
Shisa4	Rattus norvegicus shisa family member 4 (Shisa4)	Upregulated
Slc16a1	Rattus norvegicus solute carrier family 16 (monocarboxylate transporter)	Upregulated
Slc22a23	"Rattus norvegicus solute carrier family 22, member 23 (Slc22a23)"	Upregulated
Slc25a34	"Rattus norvegicus solute carrier family 25, member 34 (Slc25a34)"	Upregulated
Slc25a4	Rattus norvegicus solute carrier family 25 (mitochondrial carrier; adenine nucleotide translocator)	Upregulated
Slc27a2	Rattus norvegicus solute carrier family 27 (fatty acid transporter)	Upregulated
Slc2a4	Rattus norvegicus solute carrier family 2 (facilitated glucose transporter)	Upregulated
Slc36a2	Rattus norvegicus solute carrier family 36 (proton/amino acid symporter)	Upregulated
Slc38a4	"Rattus norvegicus solute carrier family 38, member 4 (Slc38a4)"	Upregulated
Slc41a3	"Rattus norvegicus solute carrier family 41, member 3 (Slc41a3)"	Upregulated
Slc43a1	Rattus norvegicus solute carrier family 43 (amino acid system L transporter)	Upregulated
Slc6a1	Rattus norvegicus solute carrier family 6 (neurotransmitter transporter)	Upregulated
Slc8a3	Rattus norvegicus solute carrier family 8 (sodium/calcium exchanger)	Upregulated
Slc9a2	"Rattus norvegicus solute carrier family 9, subfamily A (NHE2, cation proton antiporter 2)"	Upregulated
Smpx	"Rattus norvegicus small muscle protein, X-linked (Smpx)"	Upregulated
Smtnl1	Rattus norvegicus smoothelin-like 1 (Smtnl1)	Upregulated
Smtnl2	Rattus norvegicus smoothelin-like 2 (Smtnl2)	Upregulated
Snai3	Rattus norvegicus snail family zinc finger 3 (Snai3)	Upregulated
Sostdc1	Rattus norvegicus sclerostin domain containing 1 (Sostdc1)	Upregulated
Sox6	Rattus norvegicus SRY (sex determining region Y)	Upregulated
Speg	Rattus norvegicus SPEG complex locus (Speg)	Upregulated
Spta1	"Rattus norvegicus spectrin, alpha, erythrocytic 1 (elliptocytosis 2)"	Upregulated
Srpk3	Rattus norvegicus SRSF protein kinase 3 (Srpk3)	Upregulated
Sspn	Rattus norvegicus sarcospan (Sspn)	Upregulated
Stac3	Rattus norvegicus SH3 and cysteine rich domain 3 (Stac3)	Upregulated
Synm	"Rattus norvegicus synemin, intermediate filament protein (Synm)"	Upregulated
Sypl2	Rattus norvegicus synaptophysin-like 2 (Sypl2)	Upregulated
Tbx1	Rattus norvegicus T-box 1 (Tbx1)	Upregulated
Tcap	Rattus norvegicus titin-cap (Tcap)	Upregulated
Tceal7	Rattus norvegicus transcription elongation factor A (SII)	Upregulated
Tmeff1	Rattus norvegicus transmembrane protein with EGF-like and two follistatin-like domains 1 (Tmeff1)	Upregulated
Tmem182	Rattus norvegicus transmembrane protein 182 (Tmem182)	Upregulated
Tmem38a	Rattus norvegicus transmembrane protein 38a (Tmem38a)	Upregulated
Tmod4	Rattus norvegicus tropomodulin 4 (Tmod4)	Upregulated
Tnfrsf11b	"Rattus norvegicus tumor necrosis factor receptor superfamily, member 11b (Tnfrsf11b)"	Upregulated
Tnmd	Rattus norvegicus tenomodulin (Tnmd)	Upregulated
Tnnc1	Rattus norvegicus troponin C type 1 (slow)	Upregulated
Tnnc2	Rattus norvegicus troponin C type 2 (fast)	Upregulated
Tnni1	"Rattus norvegicus troponin I type 1 (skeletal, slow)"	Upregulated
Tnni2	"Rattus norvegicus troponin I type 2 (skeletal, fast)"	Upregulated
Tnnt1	"Rattus norvegicus troponin T type 1 (skeletal, slow)"	Upregulated
Tnnt3	"Rattus norvegicus troponin T type 3 (skeletal, fast)"	Upregulated
Tpm1	"Rattus norvegicus tropomyosin 1, alpha (Tpm1)"	Upregulated
Trdn	Rattus norvegicus triadin (Trdn)	Upregulated
Trem3	Rattus norvegicus triggering receptor expressed on myeloid cells 3 (Trem3)	Upregulated
Trim54	Rattus norvegicus tripartite motif-containing 54 (Trim54)	Upregulated
Trim63	"Rattus norvegicus tripartite motif containing 63, E3 ubiquitin protein ligase (Trim63)"	Upregulated
Trim72	Rattus norvegicus tripartite motif-containing 72 (Trim72)	Upregulated
Tuba8	"Rattus norvegicus tubulin, alpha 8 (Tuba8)"	Upregulated
Twf2	Rattus norvegicus twinfilin actin-binding protein 2 (Twf2)	Upregulated
Txlnb	Rattus norvegicus taxilin beta (Txlnb)	Upregulated
Ube2ql1	Rattus norvegicus ubiquitin-conjugating enzyme E2Q family-like 1 (Ube2ql1)	Upregulated
Uchl1	Rattus norvegicus ubiquitin carboxyl-terminal esterase L1 (ubiquitin thiolesterase)	Upregulated
Ucp1	"Rattus norvegicus uncoupling protein 1 (mitochondrial, proton carrier)|PREDICTED: Rattus norvegicus mitochondrial brown fat uncoupling protein 1-like (LOC100909612)"	Upregulated
Ucp3	"Rattus norvegicus uncoupling protein 3 (mitochondrial, proton carrier)"	Upregulated
Unc45b	Rattus norvegicus unc-45 homolog B (C. elegans)	Upregulated
Usp2	Rattus norvegicus ubiquitin specific peptidase 2 (Usp2)	Upregulated
Vgll2	Rattus norvegicus vestigial like 2 (Drosophila)	Upregulated
Vtcn1	Rattus norvegicus V-set domain containing T cell activation inhibitor 1 (Vtcn1)	Upregulated
Xirp2	Rattus norvegicus xin actin-binding repeat containing 2 (Xirp2)	Upregulated
Yipf7	"Rattus norvegicus Yip1 domain family, member 7 (Yipf7)"	Upregulated
Zhx2	Rattus norvegicus zinc fingers and homeoboxes 2 (Zhx2)	Upregulated
Acadsb	"Rattus norvegicus acyl-CoA dehydrogenase, short/branched chain (Acadsb)|PREDICTED: Rattus norvegicus short/branched chain specific acyl-CoA dehydrogenase, mitochondrial-like (LOC100912390)|PREDICTED: Rattus norvegicus short/branched chain specific acyl-CoA dehydrogenase, mitochondrial-like (LOC100909943)"	Downregulated
Accsl	Rattus norvegicus 1-aminocyclopropane-1-carboxylate synthase homolog (Arabidopsis)	Downregulated
Acpt	"Rattus norvegicus acid phosphatase, testicular (Acpt)"	Downregulated
Actrt3	Rattus norvegicus actin-related protein T3 (Actrt3)	Downregulated
Adcy10	Rattus norvegicus adenylate cyclase 10 (soluble)	Downregulated
Adm2	Rattus norvegicus adrenomedullin 2 (Adm2)	Downregulated
Agr2	Rattus norvegicus anterior gradient 2 (Agr2)	Downregulated
Arhgap5	Rattus norvegicus Rho GTPase activating protein 5 (Arhgap5)	Downregulated
Aspg	Rattus norvegicus asparaginase homolog (S. cerevisiae)	Downregulated
Atp2b3	"Rattus norvegicus ATPase, Ca++ transporting, plasma membrane 3 (Atp2b3)"	Downregulated
C1ql3	"Rattus norvegicus complement component 1, q subcomponent-like 3 (C1ql3)"	Downregulated
Cacng4	"Rattus norvegicus calcium channel, voltage-dependent, gamma subunit 4 (Cacng4)"	Downregulated
Card9	"Rattus norvegicus caspase recruitment domain family, member 9 (Card9)"	Downregulated
Cbr4	Rattus norvegicus carbonyl reductase 4 (Cbr4)	Downregulated
Ccl9	Rattus norvegicus chemokine (C-C motif)	Downregulated
Cct4	"Rattus norvegicus chaperonin containing Tcp1, subunit 4 (delta)"	Downregulated
Cd47	Rattus norvegicus Cd47 molecule (Cd47)	Downregulated
Cd93	Rattus norvegicus CD93 molecule (Cd93)	Downregulated
Cmip	Rattus norvegicus c-Maf-inducing protein (Cmip)	Downregulated
Col13a1	"Rattus norvegicus collagen, type XIII, alpha 1 (Col13a1)"	Downregulated
Comt	Rattus norvegicus catechol-O-methyltransferase (Comt)	Downregulated
Cpa4	Rattus norvegicus carboxypeptidase A4 (Cpa4)	Downregulated
Cpa6	Rattus norvegicus carboxypeptidase A6 (Cpa6)	Downregulated
Csnk2a1	"Rattus norvegicus casein kinase 2, alpha 1 polypeptide (Csnk2a1)"	Downregulated
Ctla4	Rattus norvegicus cytotoxic T-lymphocyte-associated protein 4 (Ctla4)	Downregulated
Ctsq	Rattus norvegicus cathepsin Q (Ctsq)	Downregulated
Dbil5	Rattus norvegicus diazepam binding inhibitor-like 5 (Dbil5)	Downregulated
Dcps	"Rattus norvegicus decapping enzyme, scavenger (Dcps)"	Downregulated
Defb18	Rattus norvegicus defensin beta 18 (Defb18)	Downregulated
Dhrsx	Rattus norvegicus dehydrogenase/reductase (SDR family)	Downregulated
Dio1	"Rattus norvegicus deiodinase, iodothyronine, type I (Dio1)"	Downregulated
Doc2a	"Rattus norvegicus double C2-like domains, alpha (Doc2a)"	Downregulated
Dpp4	Rattus norvegicus dipeptidylpeptidase 4 (Dpp4)	Downregulated
Duoxa2	Rattus norvegicus dual oxidase maturation factor 2 (Duoxa2)	Downregulated
Ednrb	Rattus norvegicus endothelin receptor type B (Ednrb)	Downregulated
Emid1	Rattus norvegicus EMI domain containing 1 (Emid1)	Downregulated
Entpd3	Rattus norvegicus ectonucleoside triphosphate diphosphohydrolase 3 (Entpd3)	Downregulated
Epas1	Rattus norvegicus endothelial PAS domain protein 1 (Epas1)	Downregulated
Ero1l	Rattus norvegicus ERO1-like (S. cerevisiae)	Downregulated
F10	Rattus norvegicus coagulation factor X (F10)	Downregulated
Fbxo43	Rattus norvegicus F-box protein 43 (Fbxo43)	Downregulated
Fkbp14	Rattus norvegicus FK506 binding protein 14 (Fkbp14)	Downregulated
Foxp3	Rattus norvegicus forkhead box P3 (Foxp3)	Downregulated
Gale	Rattus norvegicus UDP-galactose-4-epimerase (Gale)	Downregulated
Gcg	Rattus norvegicus glucagon (Gcg)	Downregulated
Glg1	Rattus norvegicus golgi glycoprotein 1 (Glg1)	Downregulated
Gli2	Rattus norvegicus GLI family zinc finger 2 (Gli2)	Downregulated
Gpr3	Rattus norvegicus G protein-coupled receptor 3 (Gpr3)	Downregulated
Has3	Rattus norvegicus hyaluronan synthase 3 (Has3)	Downregulated
Idi1	Rattus norvegicus isopentenyl-diphosphate delta isomerase 1 (Idi1)|PREDICTED: Rattus norvegicus hypothetical LOC100361317 (LOC100361317)	Downregulated
Inpp4a	"Rattus norvegicus inositol polyphosphate-4-phosphatase, type I (Inpp4a)"	Downregulated
Irf8	Rattus norvegicus interferon regulatory factor 8 (Irf8)	Downregulated
Kcnip3	"Rattus norvegicus Kv channel interacting protein 3, calsenilin (Kcnip3)"	Downregulated
Kctd3	Rattus norvegicus potassium channel tetramerization domain containing 3 (Kctd3)	Downregulated
Kdr	Rattus norvegicus kinase insert domain receptor (Kdr)	Downregulated
Krt9	Rattus norvegicus keratin 9 (Krt9)	Downregulated
Lgi3	"Rattus norvegicus leucine-rich repeat LGI family, member 3 (Lgi3)"	Downregulated
Lhx1	Rattus norvegicus LIM homeobox 1 (Lhx1)	Downregulated
Lrtm2	Rattus norvegicus leucine-rich repeats and transmembrane domains 2 (Lrtm2)	Downregulated
Lyzl4	Rattus norvegicus lysozyme-like 4 (Lyzl4)	Downregulated
Mab21l3	Rattus norvegicus mab-21-like 3 (C. elegans)	Downregulated
Mapk13	Rattus norvegicus mitogen activated protein kinase 13 (Mapk13)	Downregulated
Mcm8	Rattus norvegicus minichromosome maintenance complex component 8 (Mcm8)	Downregulated
Mis18a	Rattus norvegicus MIS18 kinetochore protein A (Mis18a)	Downregulated
Mlph	Rattus norvegicus melanophilin (Mlph)	Downregulated
Mmd2	Rattus norvegicus monocyte to macrophage differentiation-associated 2 (Mmd2)	Downregulated
Mtnr1b	Rattus norvegicus melatonin receptor 1B (Mtnr1b)	Downregulated
Myo3b	Rattus norvegicus myosin IIIB (Myo3b)	Downregulated
Ngef	Rattus norvegicus neuronal guanine nucleotide exchange factor (Ngef)	Downregulated
Nostrin	Rattus norvegicus nitric oxide synthase trafficking (Nostrin)	Downregulated
Notch2	Rattus norvegicus notch 2 (Notch2)	Downregulated
Nxph3	Rattus norvegicus neurexophilin 3 (Nxph3)	Downregulated
Olr1169	Rattus norvegicus olfactory receptor 1169 (Olr1169)|PREDICTED: Rattus norvegicus olfactory receptor 7E24-like (LOC100911547)	Downregulated
Olr1198	Rattus norvegicus olfactory receptor 1197 (Olr1197)|Rattus norvegicus olfactory receptor 1198 (Olr1198)|Rattus norvegicus olfactory receptor 1196 (Olr1196)	Downregulated
Olr1243	Rattus norvegicus olfactory receptor 1243 (Olr1243)	Downregulated
Olr1251	Rattus norvegicus olfactory receptor 1251 (Olr1251)	Downregulated
Olr1303	Rattus norvegicus olfactory receptor 1303 (Olr1303)	Downregulated
Olr1347	Rattus norvegicus olfactory receptor 1347 (Olr1347)	Downregulated
Olr135	Rattus norvegicus olfactory receptor 135 (Olr135)	Downregulated
Olr1368	Rattus norvegicus olfactory receptor 1368 (Olr1368)	Downregulated
Olr1408|Olr1411	Rattus norvegicus olfactory receptor 1408 (Olr1408)|Rattus norvegicus olfactory receptor 1411 (Olr1411)	Downregulated
Olr1585	Rattus norvegicus olfactory receptor 1585 (Olr1585)|PREDICTED: Rattus norvegicus olfactory receptor 11H6-like (LOC102550614)	Downregulated
Olr289	Rattus norvegicus olfactory receptor 289 (Olr289)|PREDICTED: Rattus norvegicus olfactory receptor 525-like (LOC100360557)	Downregulated
Olr322	Rattus norvegicus olfactory receptor 322 (Olr322)	Downregulated
Olr323	Rattus norvegicus olfactory receptor 323 (Olr323)	Downregulated
Olr408	Rattus norvegicus olfactory receptor 408 (Olr408)	Downregulated
Olr7	Rattus norvegicus olfactory receptor 7 (Olr7)	Downregulated
Olr735	Rattus norvegicus olfactory receptor 735 (Olr735)	Downregulated
Olr745	Rattus norvegicus olfactory receptor 745 (Olr745)	Downregulated
Pdpk1	Rattus norvegicus 3-phosphoinositide dependent protein kinase-1 (Pdpk1)	Downregulated
Pdxk	"Rattus norvegicus pyridoxal (pyridoxine, vitamin B6)"	Downregulated
Phactr1	Rattus norvegicus phosphatase and actin regulator 1 (Phactr1)	Downregulated
Pik3r3	"Rattus norvegicus phosphoinositide-3-kinase, regulatory subunit 3 (gamma)"	Downregulated
Pip4k2a	"Rattus norvegicus phosphatidylinositol-5-phosphate 4-kinase, type II, alpha (Pip4k2a)"	Downregulated
Prkcz	"Rattus norvegicus protein kinase C, zeta (Prkcz)"	Downregulated
Prlr	Rattus norvegicus prolactin receptor (Prlr)	Downregulated
Psma8	"Rattus norvegicus proteasome (prosome, macropain)"	Downregulated
Ralgps2	Rattus norvegicus Ral GEF with PH domain and SH3 binding motif 2 (Ralgps2)	Downregulated
Rbm41	Rattus norvegicus RNA binding motif protein 41 (Rbm41)	Downregulated
RGD1306227	Rattus norvegicus similar to 4833420G17Rik protein (RGD1306227)	Downregulated
RGD1359634	Rattus norvegicus similar to RIKEN cDNA 1700088E04 (RGD1359634)	Downregulated
RGD1560880	Rattus norvegicus similar to RIKEN cDNA 2310002J15 (RGD1560880)	Downregulated
RGD1561870	Rattus norvegicus similar to ribosomal protein L27 (RGD1561870)	Downregulated
RGD1563378	"Rattus norvegicus similar to ferritin, heavy polypeptide-like 17 (LOC691895)|PREDICTED: Rattus norvegicus ferritin heavy polypeptide-like 17-like (RGD1563378)|PREDICTED: Rattus norvegicus ferritin heavy polypeptide-like 17-like (RGD1560203)"	Downregulated
Rhbg	"Rattus norvegicus Rh family, B glycoprotein (Rhbg)"	Downregulated
S100a8	Rattus norvegicus S100 calcium binding protein A8 (S100a8)	Downregulated
Scgb1c1	"Rattus norvegicus secretoglobin, family 1C, member 1 (Scgb1c1)"	Downregulated
Sdcbp2	Rattus norvegicus syndecan binding protein (syntenin)	Downregulated
Sdr16c5	"Rattus norvegicus short chain dehydrogenase/reductase family 16C, member 5 (Sdr16c5)"	Downregulated
Serpinb11	"Rattus norvegicus serpin peptidase inhibitor, clade B (ovalbumin)"	Downregulated
Sfrp5	Rattus norvegicus secreted frizzled-related protein 5 (Sfrp5)	Downregulated
Sfta2	Rattus norvegicus surfactant associated 2 (Sfta2)	Downregulated
Sit1	Rattus norvegicus signaling threshold regulating transmembrane adaptor 1 (Sit1)	Downregulated
Slc22a7	Rattus norvegicus solute carrier family 22 (organic anion transporter)	Downregulated
Slc23a1	Rattus norvegicus solute carrier family 23 (ascorbic acid transporter)	Downregulated
Slc25a21	Rattus norvegicus solute carrier family 25 (mitochondrial oxoadipate carrier)	Downregulated
Slc26a10	"Rattus norvegicus solute carrier family 26, member 10 (Slc26a10)"	Downregulated
Slc36a3	"Rattus norvegicus solute carrier family 36, member 3 (Slc36a3)"	Downregulated
Slc4a4	"Rattus norvegicus solute carrier family 4, sodium bicarbonate cotransporter, member 4 (Slc4a4)"	Downregulated
Slc51a	"Rattus norvegicus solute carrier family 51, alpha subunit (Slc51a)"	Downregulated
Slc5a5	Rattus norvegicus solute carrier family 5 (sodium/iodide cotransporter)	Downregulated
Slco1a1	"Rattus norvegicus solute carrier organic anion transporter family, member 1a1 (Slco1a1)"	Downregulated
Snx22	Rattus norvegicus sorting nexin 22 (Snx22)	Downregulated
Stc1	Rattus norvegicus stanniocalcin 1 (Stc1)	Downregulated
Tfcp2l1	Rattus norvegicus transcription factor CP2-like 1 (Tfcp2l1)	Downregulated
Tle2	Rattus norvegicus transducin-like enhancer of split 2 (E(sp1)	Downregulated
Tmem169	Rattus norvegicus transmembrane protein 169 (Tmem169)	Downregulated
Tmem204	Rattus norvegicus transmembrane protein 204 (Tmem204)	Downregulated
Tmprss11c	"Rattus norvegicus transmembrane protease, serine 11c (Tmprss11c)"	Downregulated
Tnik	Rattus norvegicus TRAF2 and NCK interacting kinase (Tnik)	Downregulated
Tsn	Rattus norvegicus translin (Tsn)	Downregulated
Tspyl4	Rattus norvegicus TSPY-like 4 (Tspyl4)	Downregulated
Urb1	Rattus norvegicus URB1 ribosome biogenesis 1 homolog (S. cerevisiae)	Downregulated
Uvrag	Rattus norvegicus UV radiation resistance associated gene (Uvrag)	Downregulated
Vash2	Rattus norvegicus vasohibin 2 (Vash2)	Downregulated
Vcsa1	Rattus norvegicus variable coding sequence A1 (Vcsa1)	Downregulated
Vom2r10	"Rattus norvegicus vomeronasal 2 receptor, 10 (Vom2r10)"	Downregulated
Zfpl1	Rattus norvegicus zinc finger protein-like 1 (Zfpl1)	Downregulated
