# Supplementary material for: Thyroid hormone synthesis: a potential target of a Chinese herbal formula Haizao Yuhu Decoction acting on iodine-deficient goiter
Source: Oncotarget. 2016 Jun 30;7(32):51699–712. doi: 10.18632/oncotarget.10329 (PMC5239508; doi:10.18632/oncotarget.10329)
Supplement: Supplementary file 7 [file oncotarget-07-51699-s007.xlsx]

## Sheet: Table S6
Table S6 Detailed information of putative targets of HYD
Herb_name	Target_uniprotacc	Target_genesymbol	Target_name
Bulbus_Fritillariae_Thunbergii	P00742	F10	coagulation_factor_X
Bulbus_Fritillariae_Thunbergii	P00813	ADA	adenosine_deaminase
Bulbus_Fritillariae_Thunbergii	P01008	SERPINC1	serpin_peptidase_inhibitor,_clade_C_(antithrombin),_member_1
Bulbus_Fritillariae_Thunbergii	P33765	ADORA3	adenosine_A3_receptor
Bulbus_Fritillariae_Thunbergii	Q08828	ADCY1	adenylate_cyclase_1_(brain)
Fructus_Forsythiae_Suspensae	O43451	MGAM	maltase-glucoamylase_(alpha-glucosidase)
Fructus_Forsythiae_Suspensae	P00742	F10	coagulation_factor_X
Fructus_Forsythiae_Suspensae	P01008	SERPINC1	serpin_peptidase_inhibitor,_clade_C_(antithrombin),_member_1
Fructus_Forsythiae_Suspensae	P04035	HMGCR	3-hydroxy-3-methylglutaryl-Coenzyme_A_reductase
Fructus_Forsythiae_Suspensae	P04054	PLA2G1B	phospholipase_A2,_group_IB_(pancreas)
Fructus_Forsythiae_Suspensae	P04150	NR3C1	nuclear_receptor_subfamily_3,_group_C,_member_1_(glucocorticoid_receptor)
Fructus_Forsythiae_Suspensae	P07437	TUBB	tubulin,_beta;_similar_to_tubulin,_beta_5;_tubulin,_beta_pseudogene_2;_tubulin,_beta_pseudogene_1
Fructus_Forsythiae_Suspensae	P07437	TUBBP1	tubulin,_beta;_similar_to_tubulin,_beta_5;_tubulin,_beta_pseudogene_2;_tubulin,_beta_pseudogene_1
Fructus_Forsythiae_Suspensae	P07437	TUBBP2	tubulin,_beta;_similar_to_tubulin,_beta_5;_tubulin,_beta_pseudogene_2;_tubulin,_beta_pseudogene_1
Fructus_Forsythiae_Suspensae	P07900	HSP90AA1	heat_shock_protein_90kDa_alpha_(cytosolic),_class_A_member_2;_heat_shock_protein_90kDa_alpha_(cytosolic),_class_A_member_1
Fructus_Forsythiae_Suspensae	P07900	HSP90AA2	heat_shock_protein_90kDa_alpha_(cytosolic),_class_A_member_2;_heat_shock_protein_90kDa_alpha_(cytosolic),_class_A_member_1
Fructus_Forsythiae_Suspensae	P08185	SERPINA6	serpin_peptidase_inhibitor,_clade_A_(alpha-1_antiproteinase,_antitrypsin),_member_6
Fructus_Forsythiae_Suspensae	P08235	NR3C2	nuclear_receptor_subfamily_3,_group_C,_member_2
Fructus_Forsythiae_Suspensae	P08588	ADRB1	adrenergic,_beta-1-,_receptor
Fructus_Forsythiae_Suspensae	P10276	RARA	retinoic_acid_receptor,_alpha
Fructus_Forsythiae_Suspensae	P11229	CHRM1	cholinergic_receptor,_muscarinic_1
Fructus_Forsythiae_Suspensae	P11473	VDR	vitamin_D_(1,25-_dihydroxyvitamin_D3)_receptor
Fructus_Forsythiae_Suspensae	P12318	FCGR2A	Fc_fragment_of_IgG,_low_affinity_IIa,_receptor_(CD32)
Fructus_Forsythiae_Suspensae	P14867	GABRA1	gamma-aminobutyric_acid_(GABA)_A_receptor,_alpha_1
Fructus_Forsythiae_Suspensae	P21802	FGFR2	fibroblast_growth_factor_receptor_2
Fructus_Forsythiae_Suspensae	P23219	PTGS1	prostaglandin-endoperoxide_synthase_1_(prostaglandin_G/H_synthase_and_cyclooxygenase)
Fructus_Forsythiae_Suspensae	P28335	HTR2C	5-hydroxytryptamine_(serotonin)_receptor_2C
Fructus_Forsythiae_Suspensae	P30291	WEE1	WEE1_homolog_(S._pombe)
Fructus_Forsythiae_Suspensae	P35372	OPRM1	opioid_receptor,_mu_1
Fructus_Forsythiae_Suspensae	P40763	STAT3	signal_transducer_and_activator_of_transcription_3_(acute-phase_response_factor)
Fructus_Forsythiae_Suspensae	P49354	FNTA	farnesyltransferase,_CAAX_box,_alpha
Fructus_Forsythiae_Suspensae	P51649	ALDH5A1	aldehyde_dehydrogenase_5_family,_member_A1
Fructus_Forsythiae_Suspensae	P80404	ABAT	4-aminobutyrate_aminotransferase
Fructus_Forsythiae_Suspensae	Q13621	SLC12A1	solute_carrier_family_12_(sodium/potassium/chloride_transporters),_member_1
Fructus_Forsythiae_Suspensae	Q9HAB3	GPR172A	G_protein-coupled_receptor_172A
Pericarpium_Citri_Reticulatae	O15264	MAPK13	mitogen-activated_protein_kinase_13
Pericarpium_Citri_Reticulatae	P01033	TIMP1	TIMP_metallopeptidase_inhibitor_1
Pericarpium_Citri_Reticulatae	P01579	IFNG	interferon,_gamma
Pericarpium_Citri_Reticulatae	P02452	COL1A1	collagen,_type_I,_alpha_1
Pericarpium_Citri_Reticulatae	P04035	HMGCR	3-hydroxy-3-methylglutaryl-Coenzyme_A_reductase
Pericarpium_Citri_Reticulatae	P04637	TP53	tumor_protein_p53
Pericarpium_Citri_Reticulatae	P04798	CYP1A1	cytochrome_P450,_family_1,_subfamily_A,_polypeptide_1
Pericarpium_Citri_Reticulatae	P05112	IL4	interleukin_4
Pericarpium_Citri_Reticulatae	P05231	IL6	interleukin_6_(interferon,_beta_2)
Pericarpium_Citri_Reticulatae	P05362	ICAM1	intercellular_adhesion_molecule_1
Pericarpium_Citri_Reticulatae	P05412	JUN	jun_oncogene
Pericarpium_Citri_Reticulatae	P05771	PRKCB	protein_kinase_C,_beta
Pericarpium_Citri_Reticulatae	P06730	EIF4E	eukaryotic_translation_initiation_factor_4E;_similar_to_hCG1777996;_similar_to_eukaryotic_translation_initiation_factor_4E
Pericarpium_Citri_Reticulatae	P08246	ELANE	elastase,_neutrophil_expressed
Pericarpium_Citri_Reticulatae	P09038	FGF2	fibroblast_growth_factor_2_(basic)
Pericarpium_Citri_Reticulatae	P09601	HMOX1	heme_oxygenase_(decycling)_1
Pericarpium_Citri_Reticulatae	P10145	IL8	interleukin_8
Pericarpium_Citri_Reticulatae	P10415	BCL2	B-cell_CLL/lymphoma_2
Pericarpium_Citri_Reticulatae	P10451	SPP1	secreted_phosphoprotein_1
Pericarpium_Citri_Reticulatae	P11021	HSPA5	hypothetical_gene_supported_by_AF216292;_NM_005347;_heat_shock_70kDa_protein_5_(glucose-regulated_protein,_78kDa)
Pericarpium_Citri_Reticulatae	P11802	CDK4	cyclin-dependent_kinase_4
Pericarpium_Citri_Reticulatae	P14780	MMP9	matrix_metallopeptidase_9_(gelatinase_B,_92kDa_gelatinase,_92kDa_type_IV_collagenase)
Pericarpium_Citri_Reticulatae	P15692	VEGFA	vascular_endothelial_growth_factor_A
Pericarpium_Citri_Reticulatae	P16220	CREB1	cAMP_responsive_element_binding_protein_1
Pericarpium_Citri_Reticulatae	P19320	VCAM1	vascular_cell_adhesion_molecule_1
Pericarpium_Citri_Reticulatae	P24941	CDK2	cyclin-dependent_kinase_2
Pericarpium_Citri_Reticulatae	P25942	CD40	CD40_molecule,_TNF_receptor_superfamily_member_5
Pericarpium_Citri_Reticulatae	P29323	EPHB2	EPH_receptor_B2
Pericarpium_Citri_Reticulatae	P31749	AKT1	v-akt_murine_thymoma_viral_oncogene_homolog_1
Pericarpium_Citri_Reticulatae	P33681	CD80	CD80_molecule
Pericarpium_Citri_Reticulatae	P35354	PTGS2	prostaglandin-endoperoxide_synthase_2_(prostaglandin_G/H_synthase_and_cyclooxygenase)
Pericarpium_Citri_Reticulatae	P35916	FLT4	fms-related_tyrosine_kinase_4
Pericarpium_Citri_Reticulatae	P37231	PPARG	peroxisome_proliferator-activated_receptor_gamma
Pericarpium_Citri_Reticulatae	P38936	CDKN1A	cyclin-dependent_kinase_inhibitor_1A_(p21,_Cip1)
Pericarpium_Citri_Reticulatae	P42081	CD86	CD86_molecule
Pericarpium_Citri_Reticulatae	P42574	CASP3	caspase_3,_apoptosis-related_cysteine_peptidase
Pericarpium_Citri_Reticulatae	P45983	MAPK8	mitogen-activated_protein_kinase_8
Pericarpium_Citri_Reticulatae	P47712	PLA2G4A	phospholipase_A2,_group_IVA_(cytosolic,_calcium-dependent)
Pericarpium_Citri_Reticulatae	P49767	VEGFC	vascular_endothelial_growth_factor_C
Pericarpium_Citri_Reticulatae	P55211	CASP9	caspase_9,_apoptosis-related_cysteine_peptidase
Pericarpium_Citri_Reticulatae	P56537	EIF6	eukaryotic_translation_initiation_factor_6
Pericarpium_Citri_Reticulatae	Q04206	RELA	v-rel_reticuloendotheliosis_viral_oncogene_homolog_A_(avian)
Pericarpium_Citri_Reticulatae	Q04637	EIF4G1	eukaryotic_translation_initiation_factor_4_gamma,_1
Pericarpium_Citri_Reticulatae	Q07812	BAX	BCL2-associated_X_protein
Pericarpium_Citri_Reticulatae	Q86VB7	CD163	CD163_molecule
Pericarpium_Citri_Reticulatae	Q8IVF5	TIAM2	T-cell_lymphoma_invasion_and_metastasis_2
Pericarpium_Citri_Reticulatae	Q92934	BAD	BCL2-associated_agonist_of_cell_death
Pericarpium_Citri_Reticulatae	Q9NRD8	DUOX2	dual_oxidase_2
Pericarpium_Citrus_reticulata	O00519	FAAH	fatty_acid_amide_hydrolase
Pericarpium_Citrus_reticulata	P00742	F10	coagulation_factor_X
Pericarpium_Citrus_reticulata	P01008	SERPINC1	serpin_peptidase_inhibitor,_clade_C_(antithrombin),_member_1
Pericarpium_Citrus_reticulata	P07900	HSP90AA1	heat_shock_protein_90kDa_alpha_(cytosolic),_class_A_member_2;_heat_shock_protein_90kDa_alpha_(cytosolic),_class_A_member_1
Pericarpium_Citrus_reticulata	P07900	HSP90AA2	heat_shock_protein_90kDa_alpha_(cytosolic),_class_A_member_2;_heat_shock_protein_90kDa_alpha_(cytosolic),_class_A_member_1
Pericarpium_Citrus_reticulata	P08588	ADRB1	adrenergic,_beta-1-,_receptor
Pericarpium_Citrus_reticulata	P10276	RARA	retinoic_acid_receptor,_alpha
Pericarpium_Citrus_reticulata	P11229	CHRM1	cholinergic_receptor,_muscarinic_1
Pericarpium_Citrus_reticulata	P11388	TOP2A	topoisomerase_(DNA)_II_alpha_170kDa
Pericarpium_Citrus_reticulata	P11473	VDR	vitamin_D_(1,25-_dihydroxyvitamin_D3)_receptor
Pericarpium_Citrus_reticulata	P12318	FCGR2A	Fc_fragment_of_IgG,_low_affinity_IIa,_receptor_(CD32)
Pericarpium_Citrus_reticulata	P14867	GABRA1	gamma-aminobutyric_acid_(GABA)_A_receptor,_alpha_1
Pericarpium_Citrus_reticulata	P21554	CNR1	cannabinoid_receptor_1_(brain)
Pericarpium_Citrus_reticulata	P21802	FGFR2	fibroblast_growth_factor_receptor_2
Pericarpium_Citrus_reticulata	P22303	ACHE	acetylcholinesterase_(Yt_blood_group)
Pericarpium_Citrus_reticulata	P30291	WEE1	WEE1_homolog_(S._pombe)
Pericarpium_Citrus_reticulata	P35372	OPRM1	opioid_receptor,_mu_1
Pericarpium_Citrus_reticulata	P40763	STAT3	signal_transducer_and_activator_of_transcription_3_(acute-phase_response_factor)
Pericarpium_Citrus_reticulata	P42345	MTOR	mechanistic_target_of_rapamycin_(serine/threonine_kinase)
Pericarpium_Citrus_reticulata	P49327	FASN	fatty_acid_synthase
Pericarpium_Citrus_reticulata	P49354	FNTA	farnesyltransferase,_CAAX_box,_alpha
Pericarpium_Citrus_reticulata	P80404	ABAT	4-aminobutyrate_aminotransferase
Pericarpium_Citrus_reticulata	Q02880	TOP2B	topoisomerase_(DNA)_II_beta_180kDa
Pericarpium_Citrus_reticulata	Q13621	SLC12A1	solute_carrier_family_12_(sodium/potassium/chloride_transporters),_member_1
Pericarpium_Citrus_reticulata	Q7Z2W7	TRPM8	transient_receptor_potential_cation_channel,_subfamily_M,_member_8
Radix_Angelicae_Pubescentis	P00742	F10	coagulation_factor_X
Radix_Angelicae_Pubescentis	P01008	SERPINC1	serpin_peptidase_inhibitor,_clade_C_(antithrombin),_member_1
Radix_Angelicae_Pubescentis	P03372	ESR1	estrogen_receptor_1
Radix_Angelicae_Pubescentis	P05771	PRKCB	protein_kinase_C,_beta
Radix_Angelicae_Pubescentis	P07900	HSP90AA1	heat_shock_protein_90kDa_alpha_(cytosolic),_class_A_member_2;_heat_shock_protein_90kDa_alpha_(cytosolic),_class_A_member_1
Radix_Angelicae_Pubescentis	P07900	HSP90AA2	heat_shock_protein_90kDa_alpha_(cytosolic),_class_A_member_2;_heat_shock_protein_90kDa_alpha_(cytosolic),_class_A_member_1
Radix_Angelicae_Pubescentis	P08588	ADRB1	adrenergic,_beta-1-,_receptor
Radix_Angelicae_Pubescentis	P08913	ADRA2A	adrenergic,_alpha-2A-,_receptor
Radix_Angelicae_Pubescentis	P10275	AR	androgen_receptor
Radix_Angelicae_Pubescentis	P10276	RARA	retinoic_acid_receptor,_alpha
Radix_Angelicae_Pubescentis	P10721	KIT	similar_to_Mast/stem_cell_growth_factor_receptor_precursor_(SCFR)_(Proto-oncogene_tyrosine-protein_kinase_Kit)_(c-kit)_(CD117_antigen);_v-kit_Hardy-Zuckerman_4_feline_sarcoma_viral_oncogene_homolog
Radix_Angelicae_Pubescentis	P11229	CHRM1	cholinergic_receptor,_muscarinic_1
Radix_Angelicae_Pubescentis	P11473	VDR	vitamin_D_(1,25-_dihydroxyvitamin_D3)_receptor
Radix_Angelicae_Pubescentis	P12318	FCGR2A	Fc_fragment_of_IgG,_low_affinity_IIa,_receptor_(CD32)
Radix_Angelicae_Pubescentis	P14867	GABRA1	gamma-aminobutyric_acid_(GABA)_A_receptor,_alpha_1
Radix_Angelicae_Pubescentis	P17252	PRKCA	protein_kinase_C,_alpha
Radix_Angelicae_Pubescentis	P22303	ACHE	acetylcholinesterase_(Yt_blood_group)
Radix_Angelicae_Pubescentis	P23219	PTGS1	prostaglandin-endoperoxide_synthase_1_(prostaglandin_G/H_synthase_and_cyclooxygenase)
Radix_Angelicae_Pubescentis	P28335	HTR2C	5-hydroxytryptamine_(serotonin)_receptor_2C
Radix_Angelicae_Pubescentis	P30291	WEE1	WEE1_homolog_(S._pombe)
Radix_Angelicae_Pubescentis	P35367	HRH1	histamine_receptor_H1
Radix_Angelicae_Pubescentis	P35372	OPRM1	opioid_receptor,_mu_1
Radix_Angelicae_Pubescentis	P35968	KDR	kinase_insert_domain_receptor_(a_type_III_receptor_tyrosine_kinase)
Radix_Angelicae_Pubescentis	P36888	FLT3	fms-related_tyrosine_kinase_3
Radix_Angelicae_Pubescentis	P37088	SCNN1A	sodium_channel,_nonvoltage-gated_1_alpha
Radix_Angelicae_Pubescentis	P40763	STAT3	signal_transducer_and_activator_of_transcription_3_(acute-phase_response_factor)
Radix_Angelicae_Pubescentis	P41145	OPRK1	opioid_receptor,_kappa_1
Radix_Angelicae_Pubescentis	P49354	FNTA	farnesyltransferase,_CAAX_box,_alpha
Radix_Angelicae_Pubescentis	P50416	CPT1A	carnitine_palmitoyltransferase_1A_(liver)
Radix_Angelicae_Pubescentis	P51788	CLCN2	chloride_channel_2
Radix_Angelicae_Pubescentis	P80404	ABAT	4-aminobutyrate_aminotransferase
Radix_Angelicae_Pubescentis	Q04759	PRKCQ	protein_kinase_C,_theta
Radix_Angelicae_Pubescentis	Q13621	SLC12A1	solute_carrier_family_12_(sodium/potassium/chloride_transporters),_member_1
Radix_Angelicae_Pubescentis	Q7Z2W7	TRPM8	transient_receptor_potential_cation_channel,_subfamily_M,_member_8
Radix_Angelicae_Pubescentis	Q92523	CHKB	choline_kinase_beta;_carnitine_palmitoyltransferase_1B_(muscle)
Radix_Angelicae_Pubescentis	Q92523	CPT1B	choline_kinase_beta;_carnitine_palmitoyltransferase_1B_(muscle)
Radix_Angelicae_Pubescentis	Q9Y271	CYSLTR1	cysteinyl_leukotriene_receptor_1	Radix_Angelicae_Pubescentis	P43116	PTGER2	prostaglandin_E_receptor_2_(subtype_EP2),_53kDa
Radix_Angelicae_Sinensis	O00519	FAAH	fatty_acid_amide_hydrolase
Radix_Angelicae_Sinensis	P00742	F10	coagulation_factor_X
Radix_Angelicae_Sinensis	P01008	SERPINC1	serpin_peptidase_inhibitor,_clade_C_(antithrombin),_member_1
Radix_Angelicae_Sinensis	P05023	ATP1A1	ATPase,_Na+/K+_transporting,_alpha_1_polypeptide
Radix_Angelicae_Sinensis	P07900	HSP90AA1	heat_shock_protein_90kDa_alpha_(cytosolic),_class_A_member_2;_heat_shock_protein_90kDa_alpha_(cytosolic),_class_A_member_1
Radix_Angelicae_Sinensis	P07900	HSP90AA2	heat_shock_protein_90kDa_alpha_(cytosolic),_class_A_member_2;_heat_shock_protein_90kDa_alpha_(cytosolic),_class_A_member_1
Radix_Angelicae_Sinensis	P08588	ADRB1	adrenergic,_beta-1-,_receptor
Radix_Angelicae_Sinensis	P10276	RARA	retinoic_acid_receptor,_alpha
Radix_Angelicae_Sinensis	P11229	CHRM1	cholinergic_receptor,_muscarinic_1
Radix_Angelicae_Sinensis	P11473	VDR	vitamin_D_(1,25-_dihydroxyvitamin_D3)_receptor
Radix_Angelicae_Sinensis	P12318	FCGR2A	Fc_fragment_of_IgG,_low_affinity_IIa,_receptor_(CD32)
Radix_Angelicae_Sinensis	P14679	TYR	tyrosinase-like_(pseudogene);_tyrosinase_(oculocutaneous_albinism_IA)
Radix_Angelicae_Sinensis	P14679	TYRL	tyrosinase-like_(pseudogene);_tyrosinase_(oculocutaneous_albinism_IA)
Radix_Angelicae_Sinensis	P14867	GABRA1	gamma-aminobutyric_acid_(GABA)_A_receptor,_alpha_1
Radix_Angelicae_Sinensis	P22303	ACHE	acetylcholinesterase_(Yt_blood_group)
Radix_Angelicae_Sinensis	P23219	PTGS1	prostaglandin-endoperoxide_synthase_1_(prostaglandin_G/H_synthase_and_cyclooxygenase)
Radix_Angelicae_Sinensis	P28335	HTR2C	5-hydroxytryptamine_(serotonin)_receptor_2C
Radix_Angelicae_Sinensis	P30291	WEE1	WEE1_homolog_(S._pombe)
Radix_Angelicae_Sinensis	P35372	OPRM1	opioid_receptor,_mu_1
Radix_Angelicae_Sinensis	P40763	STAT3	signal_transducer_and_activator_of_transcription_3_(acute-phase_response_factor)
Radix_Angelicae_Sinensis	P43116	PTGER2	prostaglandin_E_receptor_2_(subtype_EP2),_53kDa
Radix_Angelicae_Sinensis	P43119	PTGIR	prostaglandin_I2_(prostacyclin)_receptor_(IP)
Radix_Angelicae_Sinensis	P49354	FNTA	farnesyltransferase,_CAAX_box,_alpha
Radix_Angelicae_Sinensis	P68871	HBB	hemoglobin,_beta
Radix_Angelicae_Sinensis	P69905	HBA1	hemoglobin,_alpha_2;_hemoglobin,_alpha_1
Radix_Angelicae_Sinensis	P69905	HBA2	hemoglobin,_alpha_2;_hemoglobin,_alpha_1
Radix_Angelicae_Sinensis	P80404	ABAT	4-aminobutyrate_aminotransferase
Radix_Angelicae_Sinensis	Q13621	SLC12A1	solute_carrier_family_12_(sodium/potassium/chloride_transporters),_member_1
Radix_Angelicae_Sinensis	Q7Z2W7	TRPM8	transient_receptor_potential_cation_channel,_subfamily_M,_member_8
Radix_Angelicae_Sinensis	Q99720	SIGMAR1	sigma_non-opioid_intracellular_receptor_1
Radix_Glycyrrhiza	O75907	DGAT1	diacylglycerol_O-acyltransferase_homolog_1_(mouse)
Radix_Glycyrrhiza	P03372	ESR1	estrogen_receptor_1
Radix_Glycyrrhiza	P04054	PLA2G1B	phospholipase_A2,_group_IB_(pancreas)
Radix_Glycyrrhiza	P04150	NR3C1	nuclear_receptor_subfamily_3,_group_C,_member_1_(glucocorticoid_receptor)
Radix_Glycyrrhiza	P07437	TUBB	tubulin,_beta;_similar_to_tubulin,_beta_5;_tubulin,_beta_pseudogene_2;_tubulin,_beta_pseudogene_1
Radix_Glycyrrhiza	P07437	TUBBP1	tubulin,_beta;_similar_to_tubulin,_beta_5;_tubulin,_beta_pseudogene_2;_tubulin,_beta_pseudogene_1
Radix_Glycyrrhiza	P07437	TUBBP2	tubulin,_beta;_similar_to_tubulin,_beta_5;_tubulin,_beta_pseudogene_2;_tubulin,_beta_pseudogene_1
Radix_Glycyrrhiza	P07550	ADRB2	adrenergic,_beta-2-,_receptor,_surface
Radix_Glycyrrhiza	P07900	HSP90AA1	heat_shock_protein_90kDa_alpha_(cytosolic),_class_A_member_2;_heat_shock_protein_90kDa_alpha_(cytosolic),_class_A_member_1
Radix_Glycyrrhiza	P07900	HSP90AA2	heat_shock_protein_90kDa_alpha_(cytosolic),_class_A_member_2;_heat_shock_protein_90kDa_alpha_(cytosolic),_class_A_member_1
Radix_Glycyrrhiza	P08185	SERPINA6	serpin_peptidase_inhibitor,_clade_A_(alpha-1_antiproteinase,_antitrypsin),_member_6
Radix_Glycyrrhiza	P08235	NR3C2	nuclear_receptor_subfamily_3,_group_C,_member_2
Radix_Glycyrrhiza	P08588	ADRB1	adrenergic,_beta-1-,_receptor
Radix_Glycyrrhiza	P10275	AR	androgen_receptor
Radix_Glycyrrhiza	P11229	CHRM1	cholinergic_receptor,_muscarinic_1
Radix_Glycyrrhiza	P11473	VDR	vitamin_D_(1,25-_dihydroxyvitamin_D3)_receptor
Radix_Glycyrrhiza	P12318	FCGR2A	Fc_fragment_of_IgG,_low_affinity_IIa,_receptor_(CD32)
Radix_Glycyrrhiza	P14867	GABRA1	gamma-aminobutyric_acid_(GABA)_A_receptor,_alpha_1
Radix_Glycyrrhiza	P21964	COMT	catechol-O-methyltransferase
Radix_Glycyrrhiza	P30291	WEE1	WEE1_homolog_(S._pombe)
Radix_Glycyrrhiza	P35228	NOS2	nitric_oxide_synthase_2,_inducible
Radix_Glycyrrhiza	P35372	OPRM1	opioid_receptor,_mu_1
Radix_Glycyrrhiza	P40763	STAT3	signal_transducer_and_activator_of_transcription_3_(acute-phase_response_factor)
Radix_Glycyrrhiza	P42345	MTOR	mechanistic_target_of_rapamycin_(serine/threonine_kinase)
Radix_Glycyrrhiza	P49354	FNTA	farnesyltransferase,_CAAX_box,_alpha
Radix_Glycyrrhiza	P51788	CLCN2	chloride_channel_2
Radix_Glycyrrhiza	P80404	ABAT	4-aminobutyrate_aminotransferase
Radix_Glycyrrhiza	Q13621	SLC12A1	solute_carrier_family_12_(sodium/potassium/chloride_transporters),_member_1
Rhizoma_Chanxiong	O00519	FAAH	fatty_acid_amide_hydrolase
Rhizoma_Chanxiong	O43497	CACNA1G	calcium_channel,_voltage-dependent,_T_type,_alpha_1G_subunit
Rhizoma_Chanxiong	P00374	DHFR	dihydrofolate_reductase
Rhizoma_Chanxiong	P02768	ALB	albumin
Rhizoma_Chanxiong	P03372	ESR1	estrogen_receptor_1
Rhizoma_Chanxiong	P04035	HMGCR	3-hydroxy-3-methylglutaryl-Coenzyme_A_reductase
Rhizoma_Chanxiong	P04070	PROC	protein_C_(inactivator_of_coagulation_factors_Va_and_VIIIa)
Rhizoma_Chanxiong	P05023	ATP1A1	ATPase,_Na+/K+_transporting,_alpha_1_polypeptide
Rhizoma_Chanxiong	P06401	PGR	progesterone_receptor
Rhizoma_Chanxiong	P07900	HSP90AA1	heat_shock_protein_90kDa_alpha_(cytosolic),_class_A_member_2;_heat_shock_protein_90kDa_alpha_(cytosolic),_class_A_member_1
Rhizoma_Chanxiong	P07900	HSP90AA2	heat_shock_protein_90kDa_alpha_(cytosolic),_class_A_member_2;_heat_shock_protein_90kDa_alpha_(cytosolic),_class_A_member_1
Rhizoma_Chanxiong	P08235	NR3C2	nuclear_receptor_subfamily_3,_group_C,_member_2
Rhizoma_Chanxiong	P08588	ADRB1	adrenergic,_beta-1-,_receptor
Rhizoma_Chanxiong	P10276	RARA	retinoic_acid_receptor,_alpha
Rhizoma_Chanxiong	P11217	PYGM	phosphorylase,_glycogen,_muscle
Rhizoma_Chanxiong	P11229	CHRM1	cholinergic_receptor,_muscarinic_1
Rhizoma_Chanxiong	P11473	VDR	vitamin_D_(1,25-_dihydroxyvitamin_D3)_receptor
Rhizoma_Chanxiong	P12318	FCGR2A	Fc_fragment_of_IgG,_low_affinity_IIa,_receptor_(CD32)
Rhizoma_Chanxiong	P14416	DRD2	dopamine_receptor_D2
Rhizoma_Chanxiong	P14679	TYR	tyrosinase-like_(pseudogene);_tyrosinase_(oculocutaneous_albinism_IA)
Rhizoma_Chanxiong	P14679	TYRL	tyrosinase-like_(pseudogene);_tyrosinase_(oculocutaneous_albinism_IA)
Rhizoma_Chanxiong	P14867	GABRA1	gamma-aminobutyric_acid_(GABA)_A_receptor,_alpha_1
Rhizoma_Chanxiong	P14902	IDO1	indoleamine_2,3-dioxygenase_1
Rhizoma_Chanxiong	P15121	AKR1B1	aldo-keto_reductase_family_1,_member_B1_(aldose_reductase)
Rhizoma_Chanxiong	P21964	COMT	catechol-O-methyltransferase
Rhizoma_Chanxiong	P22303	ACHE	acetylcholinesterase_(Yt_blood_group)
Rhizoma_Chanxiong	P23219	PTGS1	prostaglandin-endoperoxide_synthase_1_(prostaglandin_G/H_synthase_and_cyclooxygenase)
Rhizoma_Chanxiong	P28221	HTR1D	5-hydroxytryptamine_(serotonin)_receptor_1D
Rhizoma_Chanxiong	P28222	HTR1B	5-hydroxytryptamine_(serotonin)_receptor_1B
Rhizoma_Chanxiong	P28335	HTR2C	5-hydroxytryptamine_(serotonin)_receptor_2C
Rhizoma_Chanxiong	P30291	WEE1	WEE1_homolog_(S._pombe)
Rhizoma_Chanxiong	P34949	MPI	mannose_phosphate_isomerase
Rhizoma_Chanxiong	P35354	PTGS2	prostaglandin-endoperoxide_synthase_2_(prostaglandin_G/H_synthase_and_cyclooxygenase)
Rhizoma_Chanxiong	P35367	HRH1	histamine_receptor_H1
Rhizoma_Chanxiong	P35368	ADRA1B	adrenergic,_alpha-1B-,_receptor
Rhizoma_Chanxiong	P35372	OPRM1	opioid_receptor,_mu_1
Rhizoma_Chanxiong	P40238	MPL	myeloproliferative_leukemia_virus_oncogene
Rhizoma_Chanxiong	P40763	STAT3	signal_transducer_and_activator_of_transcription_3_(acute-phase_response_factor)
Rhizoma_Chanxiong	P48039	MTNR1A	melatonin_receptor_1A
Rhizoma_Chanxiong	P49354	FNTA	farnesyltransferase,_CAAX_box,_alpha
Rhizoma_Chanxiong	P51649	ALDH5A1	aldehyde_dehydrogenase_5_family,_member_A1
Rhizoma_Chanxiong	P80404	ABAT	4-aminobutyrate_aminotransferase
Rhizoma_Chanxiong	Q06278	AOX1	aldehyde_oxidase_1
Rhizoma_Chanxiong	Q13547	HDAC1	histone_deacetylase_1
Rhizoma_Chanxiong	Q13621	SLC12A1	solute_carrier_family_12_(sodium/potassium/chloride_transporters),_member_1
Rhizoma_Chanxiong	Q7Z2W7	TRPM8	transient_receptor_potential_cation_channel,_subfamily_M,_member_8
Rhizoma_Chanxiong	Q96RI1	NR1H4	nuclear_receptor_subfamily_1,_group_H,_member_4
Rhizoma_Chanxiong	Q9BQB6	VKORC1	vitamin_K_epoxide_reductase_complex,_subunit_1
Rhizoma_Chanxiong	Q9HAB3	GPR172A	G_protein-coupled_receptor_172A
Rhizoma_Chanxiong	Q9HBH1	COG8	peptide_deformylase_(mitochondrial);_component_of_oligomeric_golgi_complex_8
Rhizoma_Chanxiong	Q9HBH1	PDF	peptide_deformylase_(mitochondrial);_component_of_oligomeric_golgi_complex_8
Rhizoma_Chanxiong	Q9NYK1	TLR7	toll-like_receptor_7
Rhizoma_Chanxiong	Q9P0X4	CACNA1I	calcium_channel,_voltage-dependent,_T_type,_alpha_1I_subunit
Rhizoma_Pinelliae_Preparata	P09874	PARP1	poly_(ADP-ribose)_polymerase_1
Thallus_Laminariae_Japonicae	O75907	DGAT1	diacylglycerol_O-acyltransferase_homolog_1_(mouse)
Thallus_Laminariae_Japonicae	P11473	VDR	vitamin_D_(1,25-_dihydroxyvitamin_D3)_receptor
Thallus_Laminariae_Japonicae	Q14524	SCN5A	sodium_channel,_voltage-gated,_type_V,_alpha_subunit
Thallus_Sargassi_Pallidi	Q13621	SLC12A1	solute carrier family 12 (sodium/potassium/chloride transporters), member 1
Thallus_Sargassi_Pallidi	P07900	HSP90AA2	heat shock protein 90kDa alpha (cytosolic), class A member 2; heat shock protein 90kDa alpha (cytosolic), class A member 1
Thallus_Sargassi_Pallidi	P07900	HSP90AA1	heat shock protein 90kDa alpha (cytosolic), class A member 2; heat shock protein 90kDa alpha (cytosolic), class A member 1
Thallus_Sargassi_Pallidi	P12318	FCGR2A	Fc fragment of IgG, low affinity IIa, receptor (CD32)
Thallus_Sargassi_Pallidi	P14867	GABRA1	gamma-aminobutyric acid (GABA) A receptor, alpha 1
Thallus_Sargassi_Pallidi	P11473	VDR	vitamin D (1,25- dihydroxyvitamin D3) receptor
Thallus_Sargassi_Pallidi	P49354	FNTA	farnesyltransferase, CAAX box, alpha
Thallus_Sargassi_Pallidi	P11229	CHRM1	cholinergic receptor, muscarinic 1
Thallus_Sargassi_Pallidi	P35372	OPRM1	opioid receptor, mu 1
Thallus_Sargassi_Pallidi	P08588	ADRB1	adrenergic, beta-1-, receptor
Thallus_Sargassi_Pallidi	P30291	WEE1	WEE1 homolog (S. pombe)
