# Supplementary material for: Thyroid hormone synthesis: a potential target of a Chinese herbal formula Haizao Yuhu Decoction acting on iodine-deficient goiter
Source: Oncotarget. 2016 Jun 30;7(32):51699–712. doi: 10.18632/oncotarget.10329 (PMC5239508; doi:10.18632/oncotarget.10329)
Supplement: Supplementary file 8 [file oncotarget-07-51699-s008.xlsx]

## Sheet: Table S7
Table S7 Detailed information on goiter-related genes-HYD-regulating genes interaction network
Node1	Node2
Abat	Aldh3a1
Abcc8	Slc25a4
Abcc8	Hsp90aa1
Abra	Egln3
Acadsb	Hadh
Acadsb	Acsf2
Acadsb	Acsl6
Ache	Chkb
Acsl6	Pnpla2
Acsl6	Lpl
Acsl6	Cpt1a
Acsl6	Slc27a2
Acsl6	Cpt1b
Acta1	Hsp90aa1
Acta1	Cct4
Acta1	Ckm
Acta1	Myh2
Acta1	Tnnc2
Acta1	Myh1
Acta1	Myh3
Acta1	Mylpf
Acta1	Myl1
Acta1	Coro6
Actn2	Myom2
Actn2	Timp1
Actn2	Myl1
Actn2	Alb
Actn2	Myh1
Actn2	Vegfc
Actn2	Pip4k2a
Actn2	Myoz1
Actn2	Tnnc2
Actn2	Myh3
Actn2	Tnni1
Actn3	Tpm1
Actn3	Ctnnb1
Actn3	Ckm
Actn3	Myh1
Actn3	Myoz1
Actn3	Pip4k2a
Actn3	Acta1
Actn3	Mylpf
Actn3	Myh3
Actn3	Myh7
Actn3	Tnnc2
Actrt3	Iqgap3
Actrt3	Cct4
Actrt3	Hsp90aa1
Actrt3	Coro6
Adcy1	Prkca
Adcy1	Gcg
Adcy1	Cnr1
Adcy1	Casr
Adcy1	Oprk1
Adcy1	Nme1
Adcy10	Nme1
Adcy2	Il6
Adcy2	Mtnr1b
Adcy2	Adrb2
Adcy2	Ccl9
Adcy2	Gcg
Adcy2	Entpd3
Adcy2	Casr
Adcy2	Cnr1
Adcy2	Oprk1
Adcy2	Agt
Adcy2	Prkca
Adcy2	Adrb3
Adcy2	Adcy1
Adcy2	Nme1
Adcy2	Ptgir
Adcy2	Htr1b
Adcy2	Prkcb
Adcy2	Htr1d
Adcy2	Mtnr1a
Adcy2	Adrb1
Adhfe1	Aldh3a1
Adm2	Gcg
Adm2	Ptgir
Adm2	Adcy2
Adm2	Akt1
Adm2	Adrb2
Adm2	Adcy1
Adm2	Adrb1
Adm2	Adrb3
Adora3	Il6
Adra1a	Hrh1
Adra1a	Avpr1a
Adra1a	Plcb1
Adra1a	Gcg
Adra1a	Gna12
Adra1a	Casr
Adra2a	Cxcl12
Adra2a	Ccl9
Adra2a	Htr1d
Adra2a	Mtnr1b
Adra2a	Oprm1
Adra2a	Gna12
Adra2a	Mtnr1a
Adra2a	Casr
Adra2a	Agt
Adra2a	Drd2
Adra2a	Adcy2
Adra2a	Cnr1
Adra2a	Oprk1
Adra2a	Htr1b
Adra2a	Adcy1
Adrb1	Gcg
Adrb1	Adcy1
Adrb1	Adrb3
Adrb1	Ptgir
Adrb2	Adcy1
Adrb2	Agt
Adrb2	Ptgir
Adrb2	Chrm1
Adrb2	Adrb1
Adrb2	Pparg
Adrb2	Ccl11
Adrb2	Gcg
Adrb2	Adrb3
Adrb3	Pparg
Adrb3	Gcg
Adrb3	Ucp1
Adrb3	Adcy1
Agt	Chrm1
Agt	Htr1b
Agt	Mtnr1b
Agt	Ednrb
Agt	Flt4
Agt	Avpr1a
Agt	Adcy1
Agt	Timp1
Agt	Egln3
Agt	Ccl11
Agt	Casp3
Agt	Cnr1
Agt	Casr
Agt	Gcg
Agt	Bcl2
Agt	Ptgs2
Agt	Anpep
Agt	Oprk1
Agt	Mmp9
Agt	Adra1a
Agt	Hrh1
Agt	Hmox1
Agt	Mapk13
Agt	Jun
Agt	Plcb1
Agt	Il6
Agt	Hspa4
Agt	Htr1d
Agt	Creb1
Agt	Hck
Ak1	Entpd1
Ak1	Nme1
Ak1	Entpd3
Ak1	Ampd1
Ak1	Pde10a
Akr1b1	Hsp90aa1
Akt1	Bcl2
Akt1	Ccnd1
Akt1	Slc2a4
Akt1	Wnt4
Akt1	Flt4
Akt1	Epas1
Akt1	Casp9
Akt1	Kit
Akt1	Hspa5
Akt1	Ankrd2
Akt1	Rara
Akt1	Abat
Akt1	Icam1
Akt1	Cd86
Akt1	Ctnnb1
Akt1	Hmox1
Akt1	Nr4a1
Akt1	Gcg
Akt1	Pck1
Akt1	Hspb1
Akt1	Prkcz
Akt1	Rps6ka2
Akt1	Vegfa
Akt1	Mmp9
Akt1	Hspb3
Akt1	Gli2
Akt1	Agt
Akt1	Hspb6
Akt1	Creb1
Akt1	Notch2
Akt1	Hspa4
Akt1	Ppp2r3a
Akt1	Cdkn1a
Akt1	Cebpg
Akt1	Kras
Akt1	Ctla4
Akt1	Shc3
Akt1	Mtor
Akt1	Ptgs2
Akt1	Mstn
Akt1	Timp1
Akt1	Ar
Akt1	Jun
Akt1	Itgb1bp2
Akt1	Casp3
Akt1	Foxp3
Akt1	Bax
Akt1	Il6
Akt1	Hsp90aa1
Akt1	Fgf2
Akt1	Pfkm
Akt1	Myod1
Akt1	Parp1
Akt1	Stat3
Akt1	Pik3r3
Alb	Bcl2
Aldh1a1	Adhfe1
Aldh1a1	Sdr16c5
Aldh1a1	Cyp2e1
Aldh1a1	Abat
Aldh1a1	Jun
Aldh5a1	Abat
Aldh5a1	Adhfe1
Aldh5a1	Pck1
Alox12e	Pla2g4a
Alox12e	Alox5
Alox12e	Cyp2e1
Alox12e	Ptgs1
Alox12e	Pla2g5
Alox12e	Il4
Alox12e	Ptgs2
Alox12e	Il6
Alox12e	Pla2g1b
Alox5	Ptgs1
Alox5	Il6
Alox5	Kras
Alox5	Pla2g4a
Alox5	Cyp2e1
Alox5	Pla2g1b
Alox5	Ptgs2
Ampd1	Myoz1
Ampd1	Casq1
Amy1a	Mgam
Ankrd2	Smpx
Ankrd2	Myod1
Ankrd23	Ampd1
Ankrd23	Myoz1
Ankrd23	Trim54
Aox1	Cyp1a1
Aox1	Pdxk
Aox1	Sdr16c5
Aox1	Abat
Aox1	Hadh
Aqp4	Csnk2a1
Aqp4	Il1b
Aqp4	Hmox1
Ar	Thrb
Ar	Nr4a3
Ar	Rara
Ar	Pak7
Ar	Atf3
Ar	Cdkn1a
Arhgap5	Ngef
Artn	Vegfa
Artn	Atf3
Artn	Bcl2
Atp1a1	Fxyd1
Atp1a1	Plcb1
Atp1a2	Atp1b4
Atp1a2	Atp1a1
Atp1a2	Fxyd1
Atp1a2	Plcb1
Atp2a1	Tnnc2
Atp2a1	Casq1
Atp2a1	Tnni2
Atp2a1	Tnnt3
Atp2a1	Actn3
Atp2a1	Myh1
Atp2a1	Mylpf
Atp2a1	Myl1
Atp2a1	Myoz1
Atp2a1	Ckm
Aurkb	Parp1
Avpr1a	Gna12
Avpr1a	Casr
Bad	Pdpk1
Bad	Bcl2
Bad	Akt1
Bag3	Bcl2
Bag3	Hspa5
Bag3	Ubd
Bag3	Hsp90aa1
Bag3	Hspa4
Bax	Stat3
Bax	Hspa4
Bax	Casp3
Bax	Cycs
Bax	S100a8
Bax	Uvrag
Bax	Mmp9
Bax	Jun
Bax	Agt
Bax	Il6
Bax	Timp1
Bax	Elane
Bax	Bcl2
Bcl2	Uchl1
Bcl2	Cdkn1a
Bcl2	Casr
Bcl2	Tbx1
Bcl2	Ptgs2
Bcl2	Mapk13
Bin1	Cav3
Cacna1g	Cacna2d1
Cacna1g	Cacna2d3
Cacna1g	Cav3
Cacna1g	Cacna1i
Cacna1g	Lef1
Cacna1i	Cacna2d3
Cacna1i	Cacna2d1
Cacna1i	Lef1
Cacna1i	Cav3
Cacna1s	Cacng1
Cacna1s	Ppp2r3a
Cacna1s	Cacna1g
Cacna1s	Cacna2d1
Cacna1s	Htr2c
Cacna1s	Cacna1i
Cacna1s	Cacna2d3
Cacna2d1	Ppp2r3a
Cacna2d1	Cacng1
Cacna2d3	Ppp2r3a
Cacna2d3	Cacna2d1
Cacng4	Cacng1
Cap2	Adcy1
Cap2	Adcy2
Cap2	Ank1
Car3	Stac3
Casp1	Il1b
Casp1	Bcl2
Casp3	Ptgs2
Casp3	Parp1
Casp3	Bcl2
Casp3	Jun
Casp3	Ptgs1
Casp3	Prkca
Casp3	Cdkn1a
Casp3	Mapk13
Casp3	Casp1
Casp9	Bcl2
Casp9	Eef1a2
Casp9	Cycs
Casp9	Casp3
Casp9	Pik3r3
Casq1	Myh1
Cav3	Ptgs2
Cav3	Casr
Cbr4	Aldh5a1
Cck	Cnr1
Cck	Plcb1
Cck	Casr
Cck	Ednrb
Cck	Alb
Cck	Fgf2
Cck	Agt
Cck	Adra1a
Cck	Avpr1a
Cck	Hrh1
Cck	Chrm1
Cck	Gcg
Ccl9	Mtnr1b
Ccl9	Adra1a
Ccl9	Htr1b
Ccl9	Cnr1
Ccl9	Agt
Ccl9	Chrm1
Ccl9	Avpr1a
Ccl9	Gcg
Ccl9	Cck
Ccl9	Oprk1
Ccl9	Ednrb
Ccl9	Htr1d
Ccl9	Hrh1
Ccl9	Plcb1
Ccl9	Casr
Ccl9	Adcy1
Ccnd1	Ctnnb1
Ccnd1	Mtor
Ccnd1	Phkg1
Ccnd1	Bcl2
Ccnd1	Stat3
Ccnd1	Kras
Ccnd1	Gcg
Ccnd1	Il4
Ccnd1	Vegfc
Ccnd1	Vcam1
Ccnd1	Lef1
Ccnd1	Fgf2
Ccnd1	Cdkn1a
Ccnd1	Notch2
Ccnd1	Mapk13
Ccnd1	Fgf7
Ccnd1	Atf3
Ccnd1	Creb1
Ccnd1	Jun
Ccnd1	Car3
Ccnd1	Ar
Ccnd1	Dyrk1b
Ccnd1	Il6
Ccnd1	Sfrp5
Ccnd1	Gli2
Ccnd1	Hdac1
Cct4	Hsp90aa1
Cd163	Il6
Cd163	Il4
Cd40	Icam1
Cd40	Rela
Cd40	Hspa4
Cd40	Foxp3
Cd40	Vegfa
Cd40	Cd86
Cd40	Il6
Cd40	Akt1
Cd40	Tlr7
Cd40	Bcl2
Cd40	Stat3
Cd40	Pparg
Cd40	Cd80
Cd47	Hspa5
Cd86	Cd80
Cdk2	Wee1
Cdk2	Cebpg
Cdk2	Hsp90aa1
Cdk2	Myod1
Cdk2	Mmp9
Cdk2	Hdac1
Cdk2	Kras
Cdk2	Pgr
Cdk2	Ptgs2
Cdk2	Ccnd1
Cdk2	Mcm8
Cdk2	Aurkb
Cdk2	Cdkn1a
Cdk2	Creb1
Cdk2	Bcl2
Cdk2	Mapk13
Cdk2	Jun
Cdk2	Foxp3
Cdk4	Myod1
Cdk4	Cdkn1a
Cdk4	Hdac1
Cdk4	Stat3
Cdk4	Cebpg
Cdk4	Jun
Cdk4	Hsp90aa1
Cdk4	Kras
Cdk4	Bcl2
Cdk4	Cdk2
Cdk4	Ccnd1
Cdk4	Ar
Cdk4	Pparg
Cebpg	Myod1
Cebpg	Atf3
Cebpg	Stat3
Cebpg	Creb1
Cebpg	Bcl2
Cebpg	Jun
Cebpg	Aldh1a1
Cebpg	Hspa5
Cebpg	Slc2a4
Chac1	Atf3
Chrm1	Casr
Chrm1	Ednrb
Chrm1	Avpr1a
Chrm1	Adra1a
Chrm1	Hrh1
Chrm1	Gcg
Chrm1	Jun
Chrm1	Plcb1
Cidea	Ucp1
Ckb	Myod1
Ckm	Myoz1
Ckm	Tnnc2
Ckm	Mb
Ckm	Pgam2
Ckm	Myl1
Ckm	Myh1
Ckm	Kras
Ckm	Myod1
Ckmt2	Myom2
Ckmt2	Clpb
Clcn2	Gabra1
Clcn2	Fgf7
Clpb	Hspa4
Clpb	Hspa5
Clpb	Dnajc3
Clpb	Dnajb11
Clpb	Dnajb5
Clpb	Ckm
Clpb	Ckb
Clpb	Hsp90aa1
Cnr1	Casr
Cnr1	Oprk1
Col1a1	Leprel1
Col2a1	Col1a1
Col2a1	Jun
Col2a1	Il6
Comt	Cyp1a1
Comt	Aldh3a1
Cox6a2	Cox8b
Cox6a2	Ckm
Cpt1a	Lpl
Cpt1a	Jun
Cpt1a	Scd1
Creb1	Atf3
Creb1	Ptgs2
Creb1	Nr4a1
Creb1	Gabra1
Creb1	Prkca
Creb1	Adcy1
Creb1	Jun
Creb1	Rps6ka2
Creb1	Gcg
Creb1	Myod1
Creb1	Bcl2
Creb1	Hsp90aa1
Creb1	Cdkn1a
Creb1	Mapk13
Creb1	Prkcb
Creb1	Hdac1
Creld2	Dnajb11
Crem	Nr4a1
Crem	Creb1
Crem	Mdk
Crem	Myod1
Crem	Tp53
Crem	Ccnd1
Crem	Bcl2
Crem	Mapk13
Crem	Rps6ka2
Crem	Epas1
Crem	Kcnip3
Crem	Akt1
Crem	Atf3
Crem	Mapk12
Crem	Jun
Crem	Pck1
Crem	Pik3cd
Cryab	Hspb1
Cryab	Casp3
Cryab	Tp53
Cryab	Vegfa
Csad	Abat
Csnk2a1	Nme1
Csrp3	Myod1
Ctla4	Cd80
Ctla4	Cd86
Ctnnb1	Hdac1
Ctnnb1	Csnk2a1
Ctnnb1	Ar
Ctnnb1	Nme1
Ctnnb1	Tnik
Ctnnb1	Proc
Ctnnb1	Casp3
Ctnnb1	Bcl2
Ctnnb1	Lef1
Ctnnb1	Mtor
Ctnnb1	Ptgs2
Ctnnb1	Myod1
Ctnnb1	Hspb3
Ctnnb1	Mmp9
Ctnnb1	Actn2
Ctnnb1	Wnt4
Ctnnb1	Jun
Ctnnb1	Notch2
Cxcl12	Esr1
Cxcl12	Agt
Cxcl12	Hmox1
Cxcl12	Epas1
Cxcl12	Ccl11
Cxcl12	Plcb1
Cxcl12	Il6
Cxcl12	Cnr1
Cxcl12	Stat3
Cxcl12	Creb1
Cxcl12	Oprm1
Cxcl12	Mtnr1a
Cxcl12	Ccl9
Cxcl12	Adcy1
Cxcl12	Akt1
Cxcl12	Casr
Cxcl12	Hck
Cxcl12	Pgr
Cxcl12	Fgf2
Cxcl12	Mtnr1b
Cxcl12	Mmp9
Cxcl12	Htr1d
Cxcl12	Oprk1
Cxcl12	Icam1
Cxcl12	Myog
Cxcl12	Tp53
Cxcl12	Htr1b
Cxcl12	Kit
Cxcl12	Drd2
Cxcl12	Adcy2
Cxcl12	Mb
Cxcl12	Vegfa
Cxcl12	Adrb2
Cycs	Bcl2
Cyp1a1	Cyp2e1
Cyp1a1	Gstm2
Cyp1a1	Hsp90aa1
Cyp1a1	Aldh3a1
Cyp1a1	Cbr3
Cyp1a1	Aldh1a1
Cyp2e1	Ptgs2
Cyp2e1	Pla2g4a
Cyp2e1	Pla2g1b
Cyp2e1	Aldh3a1
Cyp2e1	Ptgs1
Cyp2e1	Cbr3
Cyp2f4	Gstm2
Cysltr1	Adra1a
Cysltr1	Agt
Cysltr1	Avpr1a
Cysltr1	Gcg
Cysltr1	Hrh1
Cysltr1	Chrm1
Cysltr1	Cck
Cysltr1	Ednrb
Cysltr1	Casr
Cysltr1	Plcb1
Cysltr1	Ccl9
Defb1	Alb
Des	Myl1
Des	Actn2
Des	Tnnc2
Des	Tpm1
Des	Myh3
Des	Tnni1
Des	Tnnc1
Dgat1	Pnpla2
Dgat1	Dgat2
Dgat1	Pck1
Dgat1	Slc2a4
Dgat1	Scd1
Dgat1	Sdr16c5
Dgat2	Scd1
Dhrs7c	Trim72
Dnajc3	Pdia4
Dnajc3	Hsp90aa1
Dnajc3	Dnajb11
Dpp4	Cd86
Dpp4	Ccl11
Dpp4	Vegfa
Drd2	Mtnr1a
Drd2	Ccl9
Drd2	Htr1b
Drd2	Akt1
Drd2	Ppp2r3a
Drd2	Cnr1
Drd2	Agt
Drd2	Oprk1
Drd2	Casr
Drd2	Creb1
Drd2	Mtnr1b
Drd2	Htr1d
Drd2	Comt
Drd2	Adcy2
Drd2	Adcy1
Duoxa2	Duox2
Dyrk1b	Creb1
Dyrk1b	Cdkn1a
Ednrb	Plcb1
Ednrb	Casr
Ednrb	Avpr1a
Ednrb	Gna12
Ednrb	Flt4
Ednrb	Hrh1
Ednrb	Gcg
Ednrb	Adra1a
Eef1a2	Eno3
Eef1a2	Hsp90aa1
Eef1a2	Ky
Egln3	Prkca
Eif4e	Casp9
Eif4e	Mtor
Eif4e	Fgf2
Eif4e	Pabpc4
Eif4e	Trim63
Eif4e	Ephb2
Eif4e	Hsp90aa1
Eif4e	Mapk13
Eif4e	Rps6ka2
Eif4e	Oprk1
Eif4e	Hspb1
Eif4e	Akt1
Eif4e	Vegfa
Eif4e	Hspb3
Eif4e	Casp1
Eif4e	Eif4g1
Eif4e	Agt
Eif4e	Ccnd1
Eif4e	Casp3
Eif4e	Mapk12
Eif4g1	Casp3
Eif4g1	Mtor
Eif4g1	Rps6ka2
Eif4g1	Casp9
Eif4g1	Ccnd1
Eif4g1	Casp1
Eif4g1	Hspb1
Eif4g1	Hspb3
Eif6	Rpl3l
Elane	Il6
Elane	Jun
Entpd1	Adcy2
Entpd1	Tp53
Entpd1	Foxp3
Entpd1	Ampd1
Entpd1	Entpd3
Entpd1	Adcy10
Entpd1	Nme1
Entpd1	Adcy1
Entpd3	Adcy1
Entpd3	Ampd1
Entpd3	Adcy10
Entpd3	Nme1
Epas1	Stat3
Epas1	Vegfa
Epas1	Jun
Epas1	Flt4
Epas1	Ptgs2
Epas1	Hsp90aa1
Epas1	Bcl2
Epas1	Hspa4
Epas1	Slc2a4
Epas1	Ctnnb1
Epas1	Mtor
Epas1	Hmox1
Epas1	Creb1
Epas1	Rps6ka2
Epas1	Hspb1
Epas1	Egln3
Ero1l	Pdia4
Ero1l	Erp29
Esr1	Thra
Esr1	Jun
Esr1	Ar
Esr1	Rara
Esr1	Nr1h4
Esr1	Nr4a1
Esr1	Thrb
Esr1	Nr0b2
Esr1	Pparg
Esr1	Vdr
Esr1	Nr4a3
F10	Vegfa
F10	Il6
Fasn	Mtor
Fasn	Cpt1a
Fasn	Akt1
Fasn	Hmgcr
Fasn	Scd1
Fbp2	Cpt1b
Fbp2	Pfkm
Fbp2	Cpt1a
Fcgr2a	Hck
Fgf2	Vegfc
Fgf2	Myod1
Fgf2	Myf6
Fgf2	Kit
Fgf2	Ednrb
Fgf2	Flt4
Fgf2	Casp1
Fgf2	Jun
Fgf2	Ptgs2
Fgf2	Ptgs1
Fgf2	Creb1
Fgf2	Timp1
Fgf2	Il6
Fgf2	Il1b
Fgf2	Hspb3
Fgf2	Bcl2
Fgf2	Fgf7
Fgf7	Flt4
Fgf7	Cd80
Fgf7	Bcl2
Fgf7	Kit
Fgfr2	Fgf7
Fgfr2	Stat3
Fgfr2	Kras
Fgfr2	Vegfc
Fgfr2	Vegfa
Fgfr2	Shc3
Fgfr2	Pik3r3
Fgfr2	Fgf2
Flt3	Mpl
Flt3	Cd40
Flt3	Ptp4a3
Flt3	Stat3
Flt3	Ctnnb1
Flt3	Akt1
Flt3	Vegfa
Flt3	Pik3r3
Flt4	Pik3r3
Fndc5	Ucp1
Fnta	Casp3
Foxo4	Ctnnb1
Foxo4	Mmp9
Foxo4	Stat3
Foxo4	Mapk13
Foxo4	Cdkn1a
Foxo4	Cdk2
Foxo4	Akt1
Foxp3	Il6
Foxp3	Cdkn1a
Foxp3	Tlr7
Foxp3	Mtor
Foxp3	Ctla4
Foxp3	Ptgs2
Foxp3	Jun
Foxp3	Il4
Foxp3	Nr4a1
Gcg	Avpr1a
Gcg	Plcb1
Gcg	Casr
Gcg	Alb
Glg1	Fgf2
Gli2	Bcl2
Gli2	Ar
Got1	Csad
Got1	Tyr
Got1	Anpep
Got1	Tpo
Gpc1	Lpl
Gpc1	Myog
Gpc1	Fgf7
Gpc1	Fgf2
Gpc1	Wnt4
Gpc1	Cap2
Gpd1	Pparg
Gpr64	Ephb2
Grb14	Kit
Grb14	Ephb2
Grb14	Akt1
Gstm2	Cyp2e1
Gstm2	Gsr
Gstm2	Aldh3a1
Gyg1	Phkg1
Hadh	Abat
Hbb	Hba2
Hck	Ccl11
Hck	Hsp90aa1
Hck	Pik3r3
Hck	Nr0b2
Hdac1	Pparg
Hdac1	Atf3
Hdac1	Hsp90aa1
Hdac1	Thra
Hdac1	Cdkn1a
Hdac1	Thrb
Hdac1	Bcl2
Hdac1	Parp1
Hdac1	Jun
Hdac1	Ar
Hdac1	Nr0b2
Hdac5	Ar
Hdac5	Ccnd1
Hdac5	Hdac1
Hdac5	Stat3
Hdac5	Tp53
Hdac5	Hsp90aa1
Hdac5	Ctnnb1
Hdac5	Myod1
Hdac5	Slc2a4
Hdac5	Epas1
Hdac5	Cdkn1a
Hdac5	Parp1
Hdac5	Tuba1c
Hdac5	Jun
Hmgcr	Scd1
Hmox1	Creb1
Hmox1	Bcl2
Hmox1	Ptgs1
Hmox1	Ptgs2
Hmox1	Cdkn1a
Hmox1	Pparg
Hmox1	Mapk13
Hmox1	Jun
Hmox1	Kras
Hmox1	Foxp3
Hmox1	Il6
Hmox1	Cyp2e1
Hpgd	Ptgs1
Hpgd	Ptgs2
Hrh1	Avpr1a
Hrh1	Plcb1
Hrh1	Gcg
Hrh1	Casr
Hsp90aa1	Itgb1bp2
Hsp90aa1	Myh1
Hsp90aa1	Flt4
Hsp90aa1	Ubd
Hsp90aa1	Tubb5
Hsp90aa1	Myh2
Hsp90aa1	Rhobtb1
Hsp90aa1	Atf3
Hsp90aa1	Csnk2a1
Hsp90aa1	Mapk13
Hsp90aa1	Aurkb
Hsp90aa1	Lgr5
Hsp90aa1	Ar
Hsp90aa1	Dnajb11
Hsp90aa1	Nme1
Hsp90aa1	Uchl1
Hsp90aa1	Pdia4
Hsp90aa1	Bcl2
Hsp90aa1	Dnajb5
Hsp90aa1	Kit
Hsp90aa1	Myh3
Hspa4	Cct4
Hspa4	Hsp90aa1
Hspa4	Dnajb5
Hspa4	Dnajb11
Hspa4	Hmox1
Hspa4	Dnajc3
Hspa4	Bcl2
Hspa4	Tlr7
Hspa4	Il1b
Hspa5	Erp29
Hspa5	Bcl2
Hspa5	Creb1
Hspa5	Casp3
Hspa5	Dnajb5
Hspa5	Tg
Hspa5	Creld2
Hspa5	Dnajc3
Hspa5	Pdia4
Hspa5	Hsp90aa1
Hspa5	Cct4
Hspa5	Il6
Hspa5	Mmp9
Hspa5	Dnajb11
Hspb1	Hspa5
Hspb1	Mmp9
Hspb1	Hspa4
Hspb1	Atf3
Hspb1	Hmox1
Hspb1	Vegfa
Hspb1	Hsp90aa1
Hspb1	Rps6ka2
Hspb1	Cck
Hspb1	Cdkn1a
Hspb1	Mapk13
Hspb1	Bcl2
Hspb1	Ar
Hspb1	Jun
Hspb1	Fgf2
Hspb1	Ctnnb1
Hspb1	Erp29
Hspb1	Cycs
Hspb1	Casp3
Hspb1	Agt
Hspb1	Stat3
Hspb3	Erp29
Hspb3	Jun
Hspb3	Atf3
Hspb3	Ar
Hspb6	Hsp90aa1
Hspb7	Hspb3
Hspb7	Hspb8
Hspb8	Ccnd1
Hspb8	Hsp90aa1
Hspb8	Bag3
Hspb8	Hspb1
Htr1b	Oprk1
Htr1b	Adcy1
Htr1b	Cnr1
Htr1b	Casr
Htr1b	Mtnr1b
Htr1b	Htr1d
Htr1d	Oprk1
Htr1d	Casr
Htr1d	Mtnr1b
Htr1d	Cnr1
Htr1d	Adcy1
Htr2c	Casr
Htr2c	Hrh1
Htr2c	Cysltr1
Htr2c	Cck
Htr2c	Agt
Htr2c	Gcg
Htr2c	Adra1a
Htr2c	Ednrb
Htr2c	Chrm1
Htr2c	Ccl9
Htr2c	Avpr1a
Htr2c	Plcb1
Hyou1	Cct4
Hyou1	Dnajb11
Hyou1	Clpb
Hyou1	Hsp90aa1
Hyou1	Dnajb5
Hyou1	Pdia4
Hyou1	Dnajc3
Hyou1	Hspa5
Icam1	Bcl2
Icam1	Agt
Icam1	Alb
Icam1	Vegfa
Icam1	Hspa4
Icam1	Il1b
Icam1	Stat3
Icam1	Timp1
Icam1	Vcam1
Icam1	Jun
Icam1	Il6
Icam1	Creb1
Icam1	Pnpla2
Icam1	Il4
Icam1	Mtor
Icam1	Foxp3
Icam1	Pparg
Icam1	Fgf2
Icam1	Mmp9
Idi1	Hmgcr
Ido1	Cyp1a1
Igf2	Alb
Igf2	Timp1
Igf2	Akt1
Igf2	Vegfc
Igf2	Actn2
Igf2	Vegfa
Igf2	Mtor
Igf2	Ccnd1
Il1b	Ptgs2
Il1b	Cdkn1a
Il1b	Mapk13
Il2rb	Hck
Il2rb	Stat3
Il2rb	Tpo
Il2rb	Il4
Il2rb	Il6
Il2rb	Ifng
Il4	Parp1
Il4	Il1b
Il4	Ptgs2
Il4	Kit
Il4	Ccl11
Il4	Mapk13
Il4	Bcl2
Il6	Bcl2
Il6	Casr
Il6	Tpo
Il6	Jun
Il6	Il1b
Il6	Hsp90aa1
Il6	Ucp1
Il6	Ifng
Il6	Ar
Il6	Ptgs2
Il6	Cdkn1a
Il6	Prkca
Il6	Atf3
Il6	Ptgs1
Il6	Il4
Inpp4a	Pik3r3
Iqgap3	Myh1
Iqgap3	Myh7
Iqgap3	Flt4
Iqgap3	Acta1
Iqgap3	Ky
Iqgap3	Myh3
Iqgap3	Myh2
Iyd	Tpo
Jun	Nr0b2
Jun	Ptgs1
Jun	Ifng
Jun	Ptgs2
Jun	Ucp1
Jun	Bcl2
Jun	Cdkn1a
Jun	Il1b
Jun	Hsp90aa1
Jun	Ccl11
Jun	Il4
Jun	Myf6
Jun	Csnk2a1
Jun	Alb
Jun	Atf3
Jun	Ar
Jun	Col1a1
Jun	Mapk13
Kcnj12	Cav3
Kcnj12	Gyg1
Kdr	Pik3r3
Kdr	Pik3cd
Kdr	Cxcl12
Kdr	Stat3
Kdr	Agt
Kdr	Shc3
Kdr	Icam1
Kdr	Vegfa
Kdr	Fgf2
Kdr	Abcg2
Kdr	Vegfc
Kdr	Bcl2
Kdr	Fgf7
Kdr	Tp53
Kdr	Hsp90aa1
Kdr	Mmp9
Kit	Pik3r3
Kras	Prkca
Kras	Cdkn1a
Kras	Jun
Kras	Pak7
Kras	Mapk13
Kras	Pla2g4a
Kras	Kit
Kras	Hsp90aa1
Kras	Ptgs2
Kras	Bcl2
Kras	Flt4
Lef1	Jun
Lef1	Il4
Lef1	Hdac1
Lgals7	Mmp9
Lpl	Pparg
Lpl	Jun
Lpl	Mtor
Lpl	Gcg
Lrrc2	Hsp90aa1
Lrrc39	Hsp90aa1
Lrtm2	Hsp90aa1
Mapk12	Il1b
Mapk12	Kras
Mapk12	Mdk
Mapk12	Agt
Mapk12	Hsp90aa1
Mapk12	Notch2
Mapk12	Myf6
Mapk12	Rela
Mapk12	Bcl2
Mapk12	Speg
Mapk12	Il4
Mapk12	Ccnd1
Mapk12	Ctnnb1
Mapk12	Ptgs1
Mapk12	Stat3
Mapk12	Casp3
Mapk12	Cdk2
Mapk12	Pla2g4a
Mapk12	Foxo4
Mapk12	Jun
Mapk12	Creb1
Mapk12	Ptgs2
Mapk12	Hmox1
Mapk12	Hspb1
Mapk12	Myod1
Mapk12	Pgr
Mapk12	Mtor
Mapk12	Mapk13
Mapk12	Myog
Mapk8	Tp53
Mapk8	Prkca
Mapk8	Creb1
Mapk8	Jun
Mapk8	Rara
Mapk8	Kras
Mapk8	Prkcq
Mapk8	Rela
Mapk8	Nr4a1
Mapk8	Mtor
Mapk8	Cd40
Mapk8	Ctnnb1
Mapk8	Pgr
Mapk8	Icam1
Mapk8	Pparg
Mapk8	Stat3
Mapk8	Ptgs2
Mapk8	Prkcb
Mapk8	Hsp90aa1
Mapk8	Cebpg
Mapk8	Vegfa
Mapk8	Ar
Mapk8	Ralb
Mapk8	Slc2a4
Mapk8	Bad
Mapk8	Foxo4
Mapk8	Hmox1
Mapk8	Bcl2
Mapk8	Hck
Mapk8	Mmp9
Mapk8	Bax
Mapk8	Casp3
Mapk8	Cdkn1a
Mapk8	Hspa5
Mapk8	Atf3
Mapk8	Hspb1
Mapk8	Agt
Mapk8	Mapk12
Mapk8	Mapk13
Mb	Alb
Mb	Myh1
Mcm8	Cdkn1a
Mdk	Hspa5
Mdk	Mapk13
Mdk	Rps6ka2
Mdk	Kras
Mdk	Creb1
Mdk	Stat3
Mlxipl	Scd1
Mmp9	Fgf7
Mmp9	Ednrb
Mmp9	Kras
Mmp9	Il1b
Mmp9	Ccl11
Mmp9	Foxp3
Mmp9	Col1a1
Mmp9	Hsp90aa1
Mmp9	Hpgd
Mmp9	Fgf2
Mmp9	Flt4
Mmp9	Lef1
Mmp9	Atf3
Mmp9	Hmox1
Mmp9	Hspb3
Mmp9	Elane
Mmp9	Timp1
Mmp9	Il4
Mmp9	Il6
Mmp9	Jun
Mmp9	Bcl2
Mmp9	Hck
Mpi	Pfkm
Mpi	Fbp2
Mpl	Hadh
Mpl	Ifng
Mpl	Tpo
Mpl	Il6
Mpl	Il4
Mpl	Stat3
Mstn	Wnt4
Mstn	Myl1
Mstn	Myod1
Mstn	Agt
Mtnr1a	Cnr1
Mtnr1a	Agt
Mtnr1a	Casr
Mtnr1a	Adcy1
Mtnr1a	Htr1d
Mtnr1a	Ccl9
Mtnr1a	Oprk1
Mtnr1a	Htr1b
Mtnr1a	Mtnr1b
Mtnr1b	Oprk1
Mtnr1b	Casr
Mtnr1b	Adcy1
Mtnr1b	Cnr1
Mtor	Hsp90aa1
Mtor	Bcl2
Mtor	Pparg
Mtor	Il6
Mtor	Prkca
Mtor	Il4
Mtor	Kras
Mtor	Casp3
Mtor	Mapk13
Mtor	Flt4
Mtor	Jun
Mtor	Pik3r3
Mybpc1	Myh1
Mybpc1	Myl1
Mybpc1	Mylpf
Mybpc1	Myh3
Mybpc1	Myl3
Mybpc2	Myh1
Mybpc2	Tnnc1
Mybpc2	Tnnc2
Mybpc2	Des
Mybpc2	Tnni1
Mybpc2	Myh3
Mybpc2	Actn2
Mybpc2	Myoz1
Mybpc2	Myl3
Mybpc2	Myl1
Mybpc2	Actn3
Mybpc2	Tnnt1
Mybpc2	Tpm1
Mybph	Myh1
Mybph	Myh3
Mybph	Myh7
Mybph	Myl3
Mybph	Myl1
Mybph	Mylpf
Myf6	Myh1
Myh7	Proc
Myh7	Tnnc2
Myh7	Mylpf
Myh7	Tnni1
Myh7	Hsp90aa1
Myh7	Csrp3
Myh7	Actn2
Myh7	Myod1
Myh7	Acta1
Myh7	Myl1
Myl1	Myod1
Myl1	Tnni1
Myl1	Mylk2
Myl1	Myh1
Myl1	Myh3
Myl1	Myh2
Myl1	Myoz1
Myl1	Mb
Myl2	Myl1
Myl2	Myl3
Myl2	Mylk2
Myl2	Speg
Myl2	Tnni1
Myl2	Myh1
Myl2	Myh2
Myl2	Myh3
Myl2	Tpm1
Myl2	Myh7
Myl3	Myh3
Myl3	Tpm1
Myl3	Des
Myl3	Csrp3
Myl3	Tnnc1
Myl3	Mylpf
Myl3	Myh1
Myl3	Tnnc2
Myl3	Myh7
Myl3	Tnni1
Myl3	Myl1
Myl3	Actn2
Myl4	Myl2
Myl4	Myh7
Myl4	Mybph
Myl4	Myh1
Myl4	Mylpf
Myl4	Myh3
Mylk2	Pak7
Mylpf	Myh2
Mylpf	Ckm
Mylpf	Myh3
Mylpf	Tnni1
Mylpf	Mylk2
Mylpf	Casq1
Mylpf	Myoz1
Mylpf	Tnnc2
Mylpf	Myh1
Mylpf	Myl1
Myod1	Hdac1
Myod1	Gli2
Myod1	Myh3
Myod1	Myh2
Myod1	Lef1
Myod1	Ptgs2
Myod1	Jun
Myod1	Fgf7
Myod1	Myh1
Myod1	Cdkn1a
Myod1	Myf6
Myog	Ctnnb1
Myog	Myod1
Myog	Dyrk1b
Myog	Ar
Myog	Myh1
Myog	Myh2
Myog	Notch2
Myog	Egln3
Myog	Fgf2
Myog	Myf6
Myoz1	Casq1
Myoz1	Myh1
Myoz1	Trim54
Nat8l	Got1
Ngef	Ephb2
Ngef	Hck
Nme1	Ptgs2
Nos2	Hsp90aa1
Nos2	Epas1
Nos2	Creb1
Nos2	Crem
Nos2	Flt4
Nos2	Tp53
Nos2	Cav3
Nos2	Mapk13
Nos2	Mapk12
Nos2	Nostrin
Nos2	Ptgs2
Nos2	Il4
Nos2	Akt1
Nos2	Jun
Nos2	Agt
Nos2	Nr0b2
Nos2	Hmox1
Nos2	Rela
Notch2	Wnt4
Notch2	Cdkn1a
Notch2	Mapk13
Notch2	Myf6
Notch2	Mmp9
Notch2	Myod1
Notch2	Vgll2
Nr0b2	Nr4a3
Nr0b2	Thrb
Nr0b2	Ar
Nr0b2	Rara
Nr0b2	Bcl2
Nr1h4	Nr4a3
Nr1h4	Thrb
Nr1h4	Rara
Nr1h4	Nr0b2
Nr1h4	Ar
Nr3c1	Hsp90aa1
Nr4a1	Ar
Nr4a1	Nr1h4
Nr4a1	Nr4a3
Nr4a1	Rara
Nr4a1	Bcl2
Nr4a1	Thrb
Nr4a1	Nr0b2
Nr4a2	Bcl2
Nr4a2	Nr4a1
Nr4a2	Drd2
Nr4a2	Thrb
Nr4a2	Nr4a3
Nr4a2	Esr1
Nr4a2	Thra
Nr4a2	Nr0b2
Nr4a2	Creb1
Nr4a2	Pparg
Nr4a2	Ar
Nr4a2	Nr1h4
Nr4a2	Rara
Nr4a2	Pgr
Nr4a2	Vdr
Nr4a3	Bcl2
O3far1	Gcg
O3far1	Stc1
Olr1197	Olr322
Olr745	Olr1197
Olr745	Olr322
Oprk1	Casr
Oprm1	Oprk1
Oprm1	Agt
Oprm1	Htr1d
Oprm1	Cnr1
Oprm1	Mtnr1a
Oprm1	Ccl9
Oprm1	Adcy2
Oprm1	Creb1
Oprm1	Htr1b
Oprm1	Il4
Oprm1	Casr
Oprm1	Drd2
Oprm1	Adcy1
Oprm1	Mtnr1b
Pabpc4	Eif4g1
Parp1	Cdkn1a
Pck1	Cpt1a
Pck1	Got1
Pck1	Scd1
Pck1	Slc2a4
Pck1	Fbp2
Pck1	Pparg
Pck1	Atf3
Pck1	Gcg
Pck1	Eno3
Pck1	Cebpg
Pck1	Creb1
Pde10a	Adcy2
Pde10a	Adcy10
Pde10a	Ampd1
Pde10a	Adcy1
Pde10a	Entpd1
Pde10a	Entpd3
Pdia4	Erp29
Pdia4	Dnajb11
Pdpk1	Rps6ka2
Pdpk1	Prkca
Pdpk1	Kras
Pdpk1	Pik3r3
Pdpk1	Casp9
Pdpk1	Hsp90aa1
Pdpk1	Prkcq
Pdpk1	Prkcb
Pdpk1	Pik3cd
Pdpk1	Cdkn1a
Pdpk1	Mtor
Pdpk1	Prkcz
Pdpk1	Ctla4
Pdpk1	Akt1
Pdpk1	Cd86
Pfkfb1	Mpi
Pfkfb1	Fbp2
Pfkfb1	Pfkm
Pfkfb1	Eno3
Pfkm	Cav3
Pfkm	Eno3
Pgam2	Mb
Pgam2	Pfkm
Pgam2	Eno3
Pgm1	Eno3
Pgr	Nme1
Pgr	Esr1
Pgr	Mapk13
Pgr	Ar
Pgr	Pparg
Pgr	Thrb
Pgr	Pik3r3
Pgr	Nr1h4
Pgr	Ptgs1
Pgr	Nr4a3
Pgr	Nr4a1
Pgr	Ccnd1
Pgr	Nr0b2
Pgr	Fgf7
Pgr	Bcl2
Pgr	Rara
Pgr	Thra
Pgr	Vdr
Pgr	Ptgs2
Pik3cd	Fgfr2
Pik3cd	Casp9
Pik3cd	Kit
Pik3cd	Akt1
Pik3cd	Thra
Pik3cd	Pgr
Pik3cd	Pip4k2a
Pik3cd	Prkcz
Pik3cd	Rps6ka2
Pik3cd	Flt3
Pik3cd	Flt4
Pik3cd	Mtor
Pik3cd	Thrb
Pik3cd	Pik3r3
Pik3cd	Hck
Pik3cd	Creb1
Pink1	Hsp90aa1
Pink1	Uchl1
Pip4k2a	Pik3r3
Pitx2	Lef1
Pitx2	Cdkn1a
Pitx2	Ctnnb1
Pitx2	Creb1
Pla2g4a	Gna12
Pla2g4a	Mapk13
Pla2g4a	Ptgs2
Pla2g5	Pla2g4a
Pla2g5	Ptgs2
Pla2g5	Ptgs1
Pla2g5	Alox5
Pla2g5	Cyp2e1
Plcb1	Avpr1a
Plcb1	Gna12
Plcb1	Casr
Plin5	Pnpla2
Pnpla2	Scd1
Pnpla2	Slc2a4
Pnpla2	Dgat2
Pnpla2	Lpl
Pnpla2	Pparg
Pparg	Rara
Pparg	Thrb
Pparg	Il4
Pparg	Tnfrsf11b
Pparg	Vdr
Pparg	Nr1h4
Pparg	Nr4a1
Pparg	Nr0b2
Pparg	Ptgs2
Pparg	Prkca
Pparg	Ptgs1
Pparg	Il1b
Pparg	Ucp1
Pparg	Nr4a3
Pparg	Ar
Ppm1j	Jun
Ppp2r3a	Cacng1
Ppp2r3a	Cacng4
Prkca	Pla2g4a
Prkca	Bcl2
Prkcb	Kras
Prkcb	Mtor
Prkcb	Pla2g4a
Prkcb	Adcy1
Prkcb	Egln3
Prkcq	Hck
Prkcq	Casp3
Prkcq	Mtor
Prkcz	Pik3r3
Prl2c1	Il6
Prl2c1	Ctsq
Prlr	Il4
Prlr	Stat3
Prlr	Tpo
Prlr	Ifng
Prlr	Il6
Psma8	Aurkb
Psma8	Ccnd1
Ptger2	Creb1
Ptger2	Ptgs2
Ptger2	Adcy1
Ptger2	Adrb3
Ptger2	Adm2
Ptger2	Adcy2
Ptger2	Nr4a1
Ptger2	Ptgs1
Ptger2	Ptgir
Ptger2	Gcg
Ptger2	Adrb1
Ptger2	Adrb2
Ptgir	Gcg
Ptgir	Adrb3
Ptgir	Adcy1
Ptgs1	Mapk13
Ptgs1	Bcl2
Ptgs1	Il1b
Ptgs1	Pla2g4a
Ptgs1	Pla2g1b
Ptgs2	Mapk13
Ptgs2	Pla2g1b
Pvalb	Cck
Pvalb	Myh1
Pvalb	Speg
Pygm	Amy1a
Pygm	Ampd1
Pygm	Pgam2
Pygm	Ckm
Pygm	Gyg1
Pygm	Pgm1
Pygm	Phkg1
Pygm	Pfkm
Pygm	Actn3
Pygm	Myoz1
Pygm	Eno3
Rab8b	Myh1
Rab8b	Myh3
Rab8b	Myh7
Ralgps2	Ralb
Ralgps2	Shc3
Rara	Prkca
Rara	Nr4a3
Rela	Cpt1a
Rela	Cyp1a1
Rela	Epas1
Rela	Lpl
Rela	Cmip
Rela	Stat3
Rela	Mapk13
Rela	Akt1
Rela	Mmp9
Rela	Il1b
Rela	Prkca
Rela	Creb1
Rela	Jun
Rela	Flt4
Rela	Foxp3
Rela	Bcl2
Rela	Prkcz
Rela	Il4
Rela	Pparg
Rela	Hdac1
Rela	Casp1
Rela	Icam1
Rela	Prkcb
Rela	Rps6ka2
Rela	Il6
Rela	Mtor
Rela	Csnk2a1
Rela	Ifng
Rela	Ccnd1
RGD1561870	Rpl3l
Rpl3l	Eef1a2
Rps6ka2	Hsp90aa1
Rps6ka2	Fbxo43
Rps6ka2	Nr4a1
Rps6ka2	Capn3
Rps6ka2	Prkca
Rps6ka2	Mtor
Rspo3	Lgr5
Satb1	Bcl2
Scd1	Nr0b2
Scd1	Pparg
Scn4b	Scn1b
Scn5a	Rangrf
Scn5a	Kcnj12
Scn5a	Scn4b
Scn5a	Scn1b
Scnn1a	Agt
Scnn1a	Scn1b
Scnn1a	Slc12a1
Scnn1a	Slc26a4
Scnn1a	Akt1
Scnn1a	Scn4b
Serpinc1	F10
Sfrp5	Wnt4
Sfrp5	Lhx1
Sgcg	Sgcb
Sgpl1	Aldh5a1
Sgpl1	Abat
Shc3	Kit
Shc3	Il4
Shc3	Kras
Shc3	Flt4
Shc3	Hck
Slc25a4	Cycs
Slc26a4	Foxi1
Slc26a4	Slc4a4
Slc2a4	Pparg
Slc2a4	Gcg
Slc2a4	Cnr1
Slc2a4	Prkcz
Slc2a4	Scd1
Slc2a4	Ucp1
Slc2a4	Mtor
Slc2a4	Cav3
Slc9a2	Slc4a4
Slc9a5	Dpp4
Slc9a5	Mast2
Slco1a1	Slc22a7
Slco1a1	Alb
Sox6	Bcl2
Sox6	Stat3
Sox6	Ccnd1
Sox6	Col2a1
Sox6	Myod1
Speg	Cabp7
Speg	Mylpf
Speg	Mapk13
Speg	Tnnc2
Speg	Tnnc1
Spp1	Hmox1
Spp1	Timp1
Spp1	Pparg
Spp1	Akt1
Spp1	Mmp9
Spp1	Fgf2
Spta1	Myod1
Spta1	Coro6
Spta1	Bcl2
Spta1	Casp3
Stat3	Hdac1
Stat3	Casp1
Stat3	Myod1
Stat3	Hspa4
Stat3	Casp3
Stat3	Pik3r3
Stat3	Kit
Stat3	Vegfa
Stat3	Irf8
Stat3	Fgf2
Stat3	Mmp9
Stat3	Jun
Stat3	Hmox1
Stat3	Dyrk1b
Stat3	Ctnnb1
Stat3	Tlr7
Stat3	Timp1
Stat3	Bcl2
Stat3	Ptgs2
Stat3	Hck
Stat3	Agt
Stat3	Ifng
Stat3	Hsp90aa1
Stat3	Mtor
Stat3	Prkcq
Stat3	Il1b
Stat3	Hspb3
Stat3	Mapk13
Stat3	Il6
Stat3	Ccl11
Stat3	Ar
Stat3	Foxp3
Stat3	Creb1
Stat3	Cdkn1a
Stat3	Ptp4a3
Stat3	Flt4
Tg	Tpo
Tg	Pdia4
Thra	Nr4a1
Thra	Pik3r3
Thra	Nr4a3
Thra	Rara
Thra	Thrb
Thra	Pparg
Thra	Vdr
Thra	Nr0b2
Thra	Nr1h4
Thra	Ar
Thrb	Rara
Thrb	Pik3r3
Thrb	Nr4a3
Timp1	Alb
Timp1	Bcl2
Timp1	Il1b
Timp1	Col1a1
Timp1	Nme1
Timp1	Il6
Timp1	Jun
Tle2	Lef1
Tle2	Notch2
Tle2	Ctnnb1
Tle2	Rela
Tle2	Hdac1
Tle2	Tbx1
Tmem38a	Ppapdc3
Tmem38a	Klhl31
Tmod4	Casq1
Tmod4	Myoz1
Tnnc1	Actn2
Tnnc1	Tpm1
Tnnc1	Myl1
Tnnc1	Tnni1
Tnnc1	Myh3
Tnnc1	Myh7
Tnnc1	Tnnc2
Tnnc2	Myh2
Tnnc2	Myl1
Tnnc2	Myh1
Tnnc2	Tnni1
Tnnc2	Myh3
Tnni1	Myh1
Tnni1	Myh2
Tnni1	Myh3
Tnni2	Ampd1
Tnni2	Mylpf
Tnni2	Tnnc1
Tnni2	Tnni1
Tnni2	Myoz1
Tnni2	Myl1
Tnni2	Acta1
Tnni2	Myh1
Tnni2	Tpm1
Tnni2	Actn3
Tnni2	Ckm
Tnni2	Myh2
Tnni2	Myh7
Tnni2	Tnnc2
Tnni2	Mb
Tnni2	Myh3
Tnnt1	Tpm1
Tnnt1	Actn2
Tnnt1	Myh3
Tnnt1	Tnni1
Tnnt1	Tnnc1
Tnnt1	Des
Tnnt1	Myl1
Tnnt1	Tnni2
Tnnt1	Tnnc2
Tnnt1	Myl3
Tnnt3	Des
Tnnt3	Ckm
Tnnt3	Myl3
Tnnt3	Tnni2
Tnnt3	Mylpf
Tnnt3	Myl1
Tnnt3	Tpm1
Tnnt3	Creb1
Tnnt3	Cebpg
Tnnt3	Myh3
Tnnt3	Actn2
Tnnt3	Tnni1
Tnnt3	Myl2
Tnnt3	Tp53
Tnnt3	Actn3
Tnnt3	Myh7
Tnnt3	Tnnt1
Tnnt3	Mybpc2
Tnnt3	Myod1
Tnnt3	Tnnc2
Tnnt3	Myh1
Tnnt3	Tnnc1
Top2a	Csnk2a1
Top2a	Aurkb
Top2b	Top2a
Tp53	Atf3
Tp53	Akt1
Tp53	Parp1
Tp53	Foxp3
Tp53	Hspb1
Tp53	Hspa5
Tp53	Epas1
Tp53	Casp3
Tp53	Elane
Tp53	Aurkb
Tp53	Cdkn1a
Tp53	Hdac1
Tp53	Alb
Tp53	Hspa4
Tp53	Ptgs1
Tp53	Stat3
Tp53	Cdk4
Tp53	Slc2a4
Tp53	Il6
Tp53	Nr0b2
Tp53	Cdk2
Tp53	Myod1
Tp53	Bax
Tp53	Wee1
Tp53	Mapk13
Tp53	Creb1
Tp53	Csnk2a1
Tp53	Fgf2
Tp53	Jun
Tp53	Timp1
Tp53	Agt
Tp53	Mapk12
Tp53	Rela
Tp53	Myog
Tp53	Vdr
Tp53	Kras
Tp53	Bcl2
Tp53	Icam1
Tp53	Ccnd1
Tp53	Casp9
Tp53	Hsp90aa1
Tp53	Mtor
Tp53	Casp1
Tp53	Ptgs2
Tp53	Alox12e
Tp53	Mmp9
Tp53	Hspb3
Tp53	Ankrd2
Tp53	Pitx2
Tp53	Hmox1
Tp53	Uchl1
Tp53	Prkca
Tp53	Nme1
Tp53	Drd2
Tp53	Cyp1a1
Tp53	Pparg
Tp53	Ar
Tp53	Vegfa
Tp53	Nr4a2
Tp53	Cebpg
Tp53	Lgals7
Tp53	Ptp4a3
Tp53	Dyrk1b
Tpm1	Myl1
Tpm1	Myh1
Tpm1	Tnni1
Tpm1	Myh7
Tpm1	Mylpf
Tpm1	Myh3
Tpm1	Acta1
Tpm1	Actn2
Tpm1	Csrp3
Tpm1	Tnnc2
Trdn	Hrc
Trdn	Casq1
Trdn	Casq2
Trim63	Myod1
Trim63	Myh1
Trim63	Mstn
Trim63	Foxo4
Trim63	Akt1
Trim72	Cav3
Tuba1c	Tubb5
Tuba1c	Cct4
Tuba8	Tubb5
Twf2	Actrt3
Twf2	Cap2
Twf2	Acta1
Txndc5	Ero1l
Tyr	Prkcb
Tyr	Tpo
Ucp3	Nr4a1
Ucp3	Slc2a4
Ucp3	Ucp1
Ucp3	Pparg
Unc45b	Hsp90aa1
Unc45b	Myh1
Unc45b	Myh2
Unc45b	Myh3
Unc45b	Myh7
Usp2	Uchl1
Vcam1	Alb
Vcam1	Mb
Vcam1	Il1b
Vcam1	Hmox1
Vcam1	Ar
Vcam1	Il4
Vcam1	Ctla4
Vdr	Nr4a1
Vdr	Nr1h4
Vdr	Rara
Vdr	Nr0b2
Vdr	Ar
Vdr	Thrb
Vdr	Nr4a3
Vegfa	Actn2
Vegfa	Creb1
Vegfa	Kit
[truncated: 41 more rows]
