# Supplementary material for: Thyroid hormone synthesis: a potential target of a Chinese herbal formula Haizao Yuhu Decoction acting on iodine-deficient goiter
Source: Oncotarget. 2016 Jun 30;7(32):51699–712. doi: 10.18632/oncotarget.10329 (PMC5239508; doi:10.18632/oncotarget.10329)
Supplement: Supplementary file 9 [file oncotarget-07-51699-s009.xlsx]

## Sheet: Table S8
Table S8 Detailed information of hub genes in goiter-related genes-HYD-regulating gens interaction network
Node1	Node2
Akt1	Abat
Aldh1a1	Abat
Aldh5a1	Abat
Aox1	Abat
Actn3	Acta1
Iqgap3	Acta1
Myh7	Acta1
Tnni2	Acta1
Tpm1	Acta1
Ctnnb1	Actn2
Des	Actn2
Igf2	Actn2
Mybpc2	Actn2
Myh7	Actn2
Myl3	Actn2
Tnnc1	Actn2
Tnnt1	Actn2
Tnnt3	Actn2
Tpm1	Actn2
Vegfa	Actn2
Atp2a1	Actn3
Mybpc2	Actn3
Pygm	Actn3
Tnni2	Actn3
Tnnt3	Actn3
Adcy2	Adcy1
Adm2	Adcy1
Adra2a	Adcy1
Adrb1	Adcy1
Adrb2	Adcy1
Adrb3	Adcy1
Agt	Adcy1
Cap2	Adcy1
Ccl9	Adcy1
Creb1	Adcy1
Cxcl12	Adcy1
Drd2	Adcy1
Entpd1	Adcy1
Entpd3	Adcy1
Htr1b	Adcy1
Htr1d	Adcy1
Mtnr1a	Adcy1
Mtnr1b	Adcy1
Oprm1	Adcy1
Pde10a	Adcy1
Prkcb	Adcy1
Ptger2	Adcy1
Ptgir	Adcy1
Adm2	Adcy2
Adra2a	Adcy2
Cap2	Adcy2
Cxcl12	Adcy2
Drd2	Adcy2
Entpd1	Adcy2
Oprm1	Adcy2
Pde10a	Adcy2
Ptger2	Adcy2
Ptger2	Adm2
Agt	Adra1a
Cck	Adra1a
Ccl9	Adra1a
Chrm1	Adra1a
Cysltr1	Adra1a
Ednrb	Adra1a
Htr2c	Adra1a
Adcy2	Adrb1
Adm2	Adrb1
Adrb2	Adrb1
Ptger2	Adrb1
Adcy2	Adrb2
Adm2	Adrb2
Cxcl12	Adrb2
Ptger2	Adrb2
Adcy2	Adrb3
Adm2	Adrb3
Adrb1	Adrb3
Adrb2	Adrb3
Ptger2	Adrb3
Ptgir	Adrb3
Adcy2	Agt
Adra2a	Agt
Adrb2	Agt
Akt1	Agt
Bax	Agt
Cck	Agt
Ccl9	Agt
Cxcl12	Agt
Cysltr1	Agt
Drd2	Agt
Eif4e	Agt
Hspb1	Agt
Htr2c	Agt
Icam1	Agt
Kdr	Agt
Mapk12	Agt
Mapk8	Agt
Mstn	Agt
Mtnr1a	Agt
Nos2	Agt
Oprm1	Agt
Scnn1a	Agt
Stat3	Agt
Tp53	Agt
Vegfa	Agt
Adm2	Akt1
Cd40	Akt1
Crem	Akt1
Cxcl12	Akt1
Drd2	Akt1
Eif4e	Akt1
Fasn	Akt1
Flt3	Akt1
Foxo4	Akt1
Igf2	Akt1
Nos2	Akt1
Pdpk1	Akt1
Pik3cd	Akt1
Rela	Akt1
Scnn1a	Akt1
Spp1	Akt1
Tp53	Akt1
Trim63	Akt1
Actn2	Alb
Cck	Alb
Gcg	Alb
Icam1	Alb
Igf2	Alb
Jun	Alb
Mb	Alb
Timp1	Alb
Tp53	Alb
Vcam1	Alb
Vegfa	Alb
Vegfc	Alb
Cebpg	Aldh1a1
Cyp1a1	Aldh1a1
Abat	Aldh3a1
Cyp1a1	Aldh3a1
Cyp2e1	Aldh3a1
Gstm2	Aldh3a1
Tp53	Alox12e
Alox12e	Alox5
Pla2g5	Alox5
Ak1	Ampd1
Entpd1	Ampd1
Entpd3	Ampd1
Pde10a	Ampd1
Pygm	Ampd1
Tnni2	Ampd1
Akt1	Ar
Ccnd1	Ar
Cdk4	Ar
Ctnnb1	Ar
Esr1	Ar
Gli2	Ar
Hdac1	Ar
Hdac5	Ar
Hsp90aa1	Ar
Hspb1	Ar
Hspb3	Ar
Il6	Ar
Jun	Ar
Mapk8	Ar
Myog	Ar
Nr0b2	Ar
Nr1h4	Ar
Nr4a1	Ar
Nr4a2	Ar
Pgr	Ar
Pparg	Ar
Stat3	Ar
Thra	Ar
Tp53	Ar
Vcam1	Ar
Vdr	Ar
Vegfa	Ar
Ar	Atf3
Ccnd1	Atf3
Cebpg	Atf3
Creb1	Atf3
Crem	Atf3
Hdac1	Atf3
Hsp90aa1	Atf3
Hspb1	Atf3
Hspb3	Atf3
Il6	Atf3
Jun	Atf3
Mapk8	Atf3
Mmp9	Atf3
Pck1	Atf3
Tp53	Atf3
Vegfa	Atf3
Cdk2	Aurkb
Hsp90aa1	Aurkb
Tp53	Aurkb
Adra1a	Avpr1a
Agt	Avpr1a
Cck	Avpr1a
Ccl9	Avpr1a
Chrm1	Avpr1a
Cysltr1	Avpr1a
Ednrb	Avpr1a
Gcg	Avpr1a
Hrh1	Avpr1a
Htr2c	Avpr1a
Plcb1	Avpr1a
Hspb8	Bag3
Akt1	Bax
Mapk8	Bax
Tp53	Bax
Agt	Bcl2
Akt1	Bcl2
Alb	Bcl2
Bag3	Bcl2
Bax	Bcl2
Casp1	Bcl2
Casp3	Bcl2
Casp9	Bcl2
Ccnd1	Bcl2
Cd40	Bcl2
Cdk2	Bcl2
Cdk4	Bcl2
Cebpg	Bcl2
Creb1	Bcl2
Crem	Bcl2
Ctnnb1	Bcl2
Cycs	Bcl2
Epas1	Bcl2
Fgf2	Bcl2
Fgf7	Bcl2
Gli2	Bcl2
Hdac1	Bcl2
Hmox1	Bcl2
Hsp90aa1	Bcl2
Hspa4	Bcl2
Hspa5	Bcl2
Hspb1	Bcl2
Icam1	Bcl2
Il4	Bcl2
Il6	Bcl2
Jun	Bcl2
Kdr	Bcl2
Kras	Bcl2
Mapk12	Bcl2
Mapk8	Bcl2
Mmp9	Bcl2
Mtor	Bcl2
Nr0b2	Bcl2
Nr4a1	Bcl2
Nr4a2	Bcl2
Nr4a3	Bcl2
Pgr	Bcl2
Prkca	Bcl2
Ptgs1	Bcl2
Rela	Bcl2
Sox6	Bcl2
Stat3	Bcl2
Timp1	Bcl2
Tp53	Bcl2
Vegfa	Bcl2
Vegfc	Bcl2
Cacna1s	Cacna1g
Cacna1g	Cacna1i
Cacna1s	Cacna1i
Cacna1g	Cacna2d1
Cacna1i	Cacna2d1
Cacna1s	Cacna2d1
Cacna2d3	Cacna2d1
Cacna1g	Cacna2d3
Cacna1i	Cacna2d3
Cacna1s	Cacna2d3
Gpc1	Cap2
Casp3	Casp1
Eif4e	Casp1
Eif4g1	Casp1
Fgf2	Casp1
Rela	Casp1
Stat3	Casp1
Tp53	Casp1
Agt	Casp3
Akt1	Casp3
Bax	Casp3
Casp9	Casp3
Ctnnb1	Casp3
Eif4e	Casp3
Eif4g1	Casp3
Hspa5	Casp3
Hspb1	Casp3
Mapk12	Casp3
Mapk8	Casp3
Mtor	Casp3
Prkcq	Casp3
Stat3	Casp3
Tp53	Casp3
Akt1	Casp9
Eif4e	Casp9
Eif4g1	Casp9
Pdpk1	Casp9
Pik3cd	Casp9
Tp53	Casp9
Ampd1	Casq1
Atp2a1	Casq1
Mylpf	Casq1
Myoz1	Casq1
Adcy1	Casr
Adcy2	Casr
Adra1a	Casr
Adra2a	Casr
Agt	Casr
Avpr1a	Casr
Bcl2	Casr
Cav3	Casr
Cck	Casr
Ccl9	Casr
Chrm1	Casr
Cnr1	Casr
Cxcl12	Casr
Cysltr1	Casr
Drd2	Casr
Ednrb	Casr
Gcg	Casr
Hrh1	Casr
Htr1b	Casr
Htr1d	Casr
Htr2c	Casr
Il6	Casr
Mtnr1a	Casr
Mtnr1b	Casr
Oprk1	Casr
Oprm1	Casr
Plcb1	Casr
Cacna1g	Cav3
Cacna1i	Cav3
Nos2	Cav3
Pfkm	Cav3
Slc2a4	Cav3
Ccl9	Cck
Cysltr1	Cck
Hspb1	Cck
Htr2c	Cck
Adrb2	Ccl11
Agt	Ccl11
Cxcl12	Ccl11
Hck	Ccl11
Il4	Ccl11
Jun	Ccl11
Mmp9	Ccl11
Stat3	Ccl11
Adcy2	Ccl9
Adra2a	Ccl9
Cxcl12	Ccl9
Cysltr1	Ccl9
Drd2	Ccl9
Htr2c	Ccl9
Mtnr1a	Ccl9
Oprm1	Ccl9
Akt1	Ccnd1
Cdk2	Ccnd1
Cdk4	Ccnd1
Crem	Ccnd1
Eif4e	Ccnd1
Eif4g1	Ccnd1
Hdac5	Ccnd1
Hspb8	Ccnd1
Igf2	Ccnd1
Mapk12	Ccnd1
Pgr	Ccnd1
Rela	Ccnd1
Sox6	Ccnd1
Tp53	Ccnd1
Acta1	Cct4
Actrt3	Cct4
Hspa4	Cct4
Hspa5	Cct4
Hyou1	Cct4
Flt3	Cd40
Mapk8	Cd40
Akt1	Cd86
Cd40	Cd86
Ctla4	Cd86
Pdpk1	Cd86
Cdk4	Cdk2
Foxo4	Cdk2
Mapk12	Cdk2
Tp53	Cdk2
Tp53	Cdk4
Akt1	Cdkn1a
Ar	Cdkn1a
Bcl2	Cdkn1a
Casp3	Cdkn1a
Ccnd1	Cdkn1a
Cdk2	Cdkn1a
Cdk4	Cdkn1a
Creb1	Cdkn1a
Dyrk1b	Cdkn1a
Foxo4	Cdkn1a
Foxp3	Cdkn1a
Hdac1	Cdkn1a
Hdac5	Cdkn1a
Hmox1	Cdkn1a
Hspb1	Cdkn1a
Il1b	Cdkn1a
Il6	Cdkn1a
Jun	Cdkn1a
Kras	Cdkn1a
Mapk8	Cdkn1a
Myod1	Cdkn1a
Notch2	Cdkn1a
Parp1	Cdkn1a
Pdpk1	Cdkn1a
Pitx2	Cdkn1a
Stat3	Cdkn1a
Tp53	Cdkn1a
Akt1	Cebpg
Cdk2	Cebpg
Cdk4	Cebpg
Mapk8	Cebpg
Pck1	Cebpg
Tnnt3	Cebpg
Tp53	Cebpg
Adrb2	Chrm1
Agt	Chrm1
Cck	Chrm1
Ccl9	Chrm1
Cysltr1	Chrm1
Htr2c	Chrm1
Acta1	Ckm
Actn3	Ckm
Atp2a1	Ckm
Clpb	Ckm
Mylpf	Ckm
Pygm	Ckm
Tnni2	Ckm
Tnnt3	Ckm
Hyou1	Clpb
Adcy1	Cnr1
Adcy2	Cnr1
Adra2a	Cnr1
Agt	Cnr1
Cck	Cnr1
Ccl9	Cnr1
Cxcl12	Cnr1
Drd2	Cnr1
Htr1b	Cnr1
Htr1d	Cnr1
Mtnr1a	Cnr1
Mtnr1b	Cnr1
Oprm1	Cnr1
Slc2a4	Cnr1
Jun	Col1a1
Mmp9	Col1a1
Timp1	Col1a1
Acsl6	Cpt1a
Fasn	Cpt1a
Fbp2	Cpt1a
Pck1	Cpt1a
Rela	Cpt1a
Agt	Creb1
Akt1	Creb1
Ccnd1	Creb1
Cdk2	Creb1
Cebpg	Creb1
Crem	Creb1
Cxcl12	Creb1
Drd2	Creb1
Dyrk1b	Creb1
Epas1	Creb1
Fgf2	Creb1
Hmox1	Creb1
Hspa5	Creb1
Icam1	Creb1
Mapk12	Creb1
Mapk8	Creb1
Mdk	Creb1
Nos2	Creb1
Nr4a2	Creb1
Oprm1	Creb1
Pck1	Creb1
Pik3cd	Creb1
Pitx2	Creb1
Ptger2	Creb1
Rela	Creb1
Stat3	Creb1
Tnnt3	Creb1
Tp53	Creb1
Vegfa	Creb1
Nos2	Crem
Ctnnb1	Csnk2a1
Hsp90aa1	Csnk2a1
Jun	Csnk2a1
Rela	Csnk2a1
Tp53	Csnk2a1
Akt1	Ctla4
Foxp3	Ctla4
Pdpk1	Ctla4
Vcam1	Ctla4
Actn3	Ctnnb1
Akt1	Ctnnb1
Ccnd1	Ctnnb1
Epas1	Ctnnb1
Flt3	Ctnnb1
Foxo4	Ctnnb1
Hdac5	Ctnnb1
Hspb1	Ctnnb1
Mapk12	Ctnnb1
Mapk8	Ctnnb1
Myog	Ctnnb1
Pitx2	Ctnnb1
Stat3	Ctnnb1
Tle2	Ctnnb1
Vegfa	Ctnnb1
Adra2a	Cxcl12
Kdr	Cxcl12
Bax	Cycs
Casp9	Cycs
Hspb1	Cycs
Aox1	Cyp1a1
Rela	Cyp1a1
Tp53	Cyp1a1
Aldh1a1	Cyp2e1
Alox12e	Cyp2e1
Alox5	Cyp2e1
Cyp1a1	Cyp2e1
Gstm2	Cyp2e1
Hmox1	Cyp2e1
Pla2g5	Cyp2e1
Htr2c	Cysltr1
Mybpc2	Des
Myl3	Des
Tnnt1	Des
Tnnt3	Des
Clpb	Dnajb11
Dnajc3	Dnajb11
Hsp90aa1	Dnajb11
Hspa4	Dnajb11
Hspa5	Dnajb11
Hyou1	Dnajb11
Pdia4	Dnajb11
Clpb	Dnajb5
Hsp90aa1	Dnajb5
Hspa4	Dnajb5
Hspa5	Dnajb5
Hyou1	Dnajb5
Clpb	Dnajc3
Hspa4	Dnajc3
Hspa5	Dnajc3
Hyou1	Dnajc3
Adra2a	Drd2
Cxcl12	Drd2
Nr4a2	Drd2
Oprm1	Drd2
Tp53	Drd2
Ccnd1	Dyrk1b
Myog	Dyrk1b
Stat3	Dyrk1b
Tp53	Dyrk1b
Agt	Ednrb
Cck	Ednrb
Ccl9	Ednrb
Chrm1	Ednrb
Cysltr1	Ednrb
Fgf2	Ednrb
Htr2c	Ednrb
Mmp9	Ednrb
Casp9	Eef1a2
Agt	Egln3
Epas1	Egln3
Myog	Egln3
Prkcb	Egln3
Eif4e	Eif4g1
Bax	Elane
Mmp9	Elane
Tp53	Elane
Eef1a2	Eno3
Pck1	Eno3
Pfkm	Eno3
Pgam2	Eno3
Pygm	Eno3
Ak1	Entpd1
Pde10a	Entpd1
Adcy2	Entpd3
Ak1	Entpd3
Entpd1	Entpd3
Pde10a	Entpd3
Akt1	Epas1
Crem	Epas1
Cxcl12	Epas1
Hdac5	Epas1
Nos2	Epas1
Rela	Epas1
Tp53	Epas1
Hspa5	Erp29
Hspb1	Erp29
Hspb3	Erp29
Pdia4	Erp29
Cxcl12	Esr1
Nr4a2	Esr1
Pgr	Esr1
Pck1	Fbp2
Akt1	Fgf2
Cck	Fgf2
Ccnd1	Fgf2
Cxcl12	Fgf2
Eif4e	Fgf2
Fgfr2	Fgf2
Gpc1	Fgf2
Hspb1	Fgf2
Icam1	Fgf2
Kdr	Fgf2
Mmp9	Fgf2
Myog	Fgf2
Spp1	Fgf2
Stat3	Fgf2
Tp53	Fgf2
Vegfa	Fgf2
Ccnd1	Fgf7
Fgf2	Fgf7
Fgfr2	Fgf7
Gpc1	Fgf7
Kdr	Fgf7
Mmp9	Fgf7
Myod1	Fgf7
Pgr	Fgf7
Vegfa	Fgf7
Pik3cd	Fgfr2
Pik3cd	Flt3
Agt	Flt4
Akt1	Flt4
Ednrb	Flt4
Epas1	Flt4
Fgf2	Flt4
Fgf7	Flt4
Hsp90aa1	Flt4
Iqgap3	Flt4
Kras	Flt4
Mmp9	Flt4
Mtor	Flt4
Nos2	Flt4
Pik3cd	Flt4
Rela	Flt4
Shc3	Flt4
Stat3	Flt4
Vegfa	Flt4
Vegfc	Flt4
Mapk12	Foxo4
Mapk8	Foxo4
Trim63	Foxo4
Akt1	Foxp3
Cd40	Foxp3
Cdk2	Foxp3
Entpd1	Foxp3
Hmox1	Foxp3
Icam1	Foxp3
Mmp9	Foxp3
Rela	Foxp3
Stat3	Foxp3
Tp53	Foxp3
Adcy1	Gcg
Adcy2	Gcg
Adm2	Gcg
Adra1a	Gcg
Adrb1	Gcg
Adrb2	Gcg
Adrb3	Gcg
Agt	Gcg
Akt1	Gcg
Cck	Gcg
Ccl9	Gcg
Ccnd1	Gcg
Chrm1	Gcg
Creb1	Gcg
Cysltr1	Gcg
Ednrb	Gcg
Hrh1	Gcg
Htr2c	Gcg
Lpl	Gcg
Pck1	Gcg
Ptger2	Gcg
Ptgir	Gcg
Slc2a4	Gcg
Wnt4	Gcg
Akt1	Gli2
Ccnd1	Gli2
Myod1	Gli2
Vegfa	Gli2
Wnt4	Gli2
Adra1a	Gna12
Adra2a	Gna12
Avpr1a	Gna12
Ednrb	Gna12
Pla2g4a	Gna12
Plcb1	Gna12
Pck1	Got1
Cyp1a1	Gstm2
Agt	Hck
Cxcl12	Hck
Il2rb	Hck
Mapk8	Hck
Mmp9	Hck
Pik3cd	Hck
Prkcq	Hck
Shc3	Hck
Stat3	Hck
Ccnd1	Hdac1
Cdk2	Hdac1
Cdk4	Hdac1
Creb1	Hdac1
Ctnnb1	Hdac1
Hdac5	Hdac1
Lef1	Hdac1
Myod1	Hdac1
Rela	Hdac1
Stat3	Hdac1
Tle2	Hdac1
Tp53	Hdac1
Agt	Hmox1
Akt1	Hmox1
Cxcl12	Hmox1
Epas1	Hmox1
Hspa4	Hmox1
Hspb1	Hmox1
Mapk12	Hmox1
Mapk8	Hmox1
Mmp9	Hmox1
Nos2	Hmox1
Spp1	Hmox1
Stat3	Hmox1
Tp53	Hmox1
Vcam1	Hmox1
Vegfa	Hmox1
Adra1a	Hrh1
Agt	Hrh1
Cck	Hrh1
Ccl9	Hrh1
Chrm1	Hrh1
Cysltr1	Hrh1
Ednrb	Hrh1
Htr2c	Hrh1
Acta1	Hsp90aa1
Actrt3	Hsp90aa1
Akt1	Hsp90aa1
Bag3	Hsp90aa1
Cct4	Hsp90aa1
Cdk2	Hsp90aa1
Cdk4	Hsp90aa1
Clpb	Hsp90aa1
Creb1	Hsp90aa1
Cyp1a1	Hsp90aa1
Dnajc3	Hsp90aa1
Eef1a2	Hsp90aa1
Eif4e	Hsp90aa1
Epas1	Hsp90aa1
Hck	Hsp90aa1
Hdac1	Hsp90aa1
Hdac5	Hsp90aa1
Hspa4	Hsp90aa1
Hspa5	Hsp90aa1
Hspb1	Hsp90aa1
Hspb8	Hsp90aa1
Hyou1	Hsp90aa1
Il6	Hsp90aa1
Jun	Hsp90aa1
Kdr	Hsp90aa1
Kras	Hsp90aa1
Mapk12	Hsp90aa1
Mapk8	Hsp90aa1
Mmp9	Hsp90aa1
Mtor	Hsp90aa1
Myh7	Hsp90aa1
Nos2	Hsp90aa1
Pdpk1	Hsp90aa1
Rps6ka2	Hsp90aa1
Stat3	Hsp90aa1
Tp53	Hsp90aa1
Unc45b	Hsp90aa1
Vegfa	Hsp90aa1
Agt	Hspa4
Akt1	Hspa4
Bag3	Hspa4
Bax	Hspa4
Cd40	Hspa4
Clpb	Hspa4
Epas1	Hspa4
Hspb1	Hspa4
Icam1	Hspa4
Stat3	Hspa4
Tp53	Hspa4
Akt1	Hspa5
Bag3	Hspa5
Cebpg	Hspa5
Clpb	Hspa5
Hspb1	Hspa5
Hyou1	Hspa5
Mapk8	Hspa5
Mdk	Hspa5
Tp53	Hspa5
Akt1	Hspb1
Eif4e	Hspb1
Eif4g1	Hspb1
Epas1	Hspb1
Hspb8	Hspb1
Mapk12	Hspb1
Mapk8	Hspb1
Tp53	Hspb1
Akt1	Hspb3
Ctnnb1	Hspb3
Eif4e	Hspb3
Eif4g1	Hspb3
Fgf2	Hspb3
Mmp9	Hspb3
Stat3	Hspb3
Tp53	Hspb3
Adcy2	Htr1b
Adra2a	Htr1b
Agt	Htr1b
Ccl9	Htr1b
Cxcl12	Htr1b
Drd2	Htr1b
Mtnr1a	Htr1b
Oprm1	Htr1b
Adcy2	Htr1d
Adra2a	Htr1d
Agt	Htr1d
Ccl9	Htr1d
Cxcl12	Htr1d
Drd2	Htr1d
Htr1b	Htr1d
Mtnr1a	Htr1d
Oprm1	Htr1d
Cacna1s	Htr2c
Akt1	Icam1
Cd40	Icam1
Cxcl12	Icam1
Kdr	Icam1
Mapk8	Icam1
Rela	Icam1
Tp53	Icam1
Il2rb	Ifng
Il6	Ifng
Jun	Ifng
Mpl	Ifng
Prlr	Ifng
Rela	Ifng
Stat3	Ifng
Casp1	Il1b
Fgf2	Il1b
Hspa4	Il1b
Icam1	Il1b
Il4	Il1b
Il6	Il1b
Jun	Il1b
Mapk12	Il1b
Mmp9	Il1b
Pparg	Il1b
Ptgs1	Il1b
Rela	Il1b
Stat3	Il1b
Timp1	Il1b
Vcam1	Il1b
Vegfa	Il1b
Alox12e	Il4
Ccnd1	Il4
Foxp3	Il4
Icam1	Il4
Il2rb	Il4
Il6	Il4
Jun	Il4
Lef1	Il4
Mapk12	Il4
Mmp9	Il4
Mpl	Il4
Mtor	Il4
Nos2	Il4
Oprm1	Il4
Pparg	Il4
Prlr	Il4
Rela	Il4
Shc3	Il4
Vcam1	Il4
Adcy2	Il6
Agt	Il6
Akt1	Il6
Alox12e	Il6
Alox5	Il6
Bax	Il6
Ccnd1	Il6
Cd40	Il6
Cxcl12	Il6
Elane	Il6
Fgf2	Il6
Foxp3	Il6
Hmox1	Il6
Hspa5	Il6
Icam1	Il6
Il2rb	Il6
Mmp9	Il6
Mpl	Il6
Mtor	Il6
Prlr	Il6
Rela	Il6
Stat3	Il6
Timp1	Il6
Tp53	Il6
Vegfa	Il6
Vegfc	Il6
Actrt3	Iqgap3
Agt	Jun
Akt1	Jun
Aldh1a1	Jun
Bax	Jun
Casp3	Jun
Ccnd1	Jun
Cdk2	Jun
Cdk4	Jun
Cebpg	Jun
Chrm1	Jun
Cpt1a	Jun
Creb1	Jun
Crem	Jun
Ctnnb1	Jun
Elane	Jun
Epas1	Jun
Esr1	Jun
Fgf2	Jun
Foxp3	Jun
Hdac1	Jun
Hdac5	Jun
Hmox1	Jun
Hspb1	Jun
Hspb3	Jun
Icam1	Jun
Il6	Jun
Kras	Jun
Lef1	Jun
Lpl	Jun
Mapk12	Jun
Mapk8	Jun
Mmp9	Jun
Mtor	Jun
Myod1	Jun
Nos2	Jun
Rela	Jun
Stat3	Jun
Timp1	Jun
Tp53	Jun
Vegfa	Jun
Akt1	Kit
Cxcl12	Kit
Fgf2	Kit
Fgf7	Kit
Hsp90aa1	Kit
Il4	Kit
Kras	Kit
Pik3cd	Kit
Shc3	Kit
Stat3	Kit
Vegfa	Kit
Vegfc	Kit
Akt1	Kras
Alox5	Kras
Ccnd1	Kras
Cdk2	Kras
Cdk4	Kras
Ckm	Kras
Fgfr2	Kras
Hmox1	Kras
Mapk12	Kras
Mapk8	Kras
Mdk	Kras
Mmp9	Kras
Mtor	Kras
Pdpk1	Kras
Prkcb	Kras
Shc3	Kras
Tp53	Kras
Vegfa	Kras
Cacna1g	Lef1
Cacna1i	Lef1
Ccnd1	Lef1
Ctnnb1	Lef1
Mmp9	Lef1
Myod1	Lef1
Pitx2	Lef1
Tle2	Lef1
Wnt4	Lef1
Acsl6	Lpl
Cpt1a	Lpl
Gpc1	Lpl
Pnpla2	Lpl
Rela	Lpl
Crem	Mapk12
Eif4e	Mapk12
Mapk8	Mapk12
Nos2	Mapk12
Tp53	Mapk12
Agt	Mapk13
Bcl2	Mapk13
Casp3	Mapk13
Ccnd1	Mapk13
Cdk2	Mapk13
Creb1	Mapk13
Crem	Mapk13
Eif4e	Mapk13
Foxo4	Mapk13
Hmox1	Mapk13
Hsp90aa1	Mapk13
Hspb1	Mapk13
Il1b	Mapk13
Il4	Mapk13
Jun	Mapk13
Kras	Mapk13
Mapk12	Mapk13
Mapk8	Mapk13
Mdk	Mapk13
Mtor	Mapk13
Nos2	Mapk13
Notch2	Mapk13
Pgr	Mapk13
Pla2g4a	Mapk13
Ptgs1	Mapk13
Ptgs2	Mapk13
Rela	Mapk13
Speg	Mapk13
Stat3	Mapk13
Tp53	Mapk13
Ckm	Mb
Cxcl12	Mb
Myl1	Mb
Pgam2	Mb
Tnni2	Mb
Vcam1	Mb
Vegfa	Mb
Crem	Mdk
Mapk12	Mdk
Agt	Mmp9
Akt1	Mmp9
Bax	Mmp9
Cdk2	Mmp9
Ctnnb1	Mmp9
Cxcl12	Mmp9
Foxo4	Mmp9
Hspa5	Mmp9
Hspb1	Mmp9
Icam1	Mmp9
Kdr	Mmp9
Mapk8	Mmp9
Notch2	Mmp9
Rela	Mmp9
Spp1	Mmp9
Stat3	Mmp9
Tp53	Mmp9
Vegfa	Mmp9
Flt3	Mpl
Akt1	Mstn
Trim63	Mstn
Adcy2	Mtnr1a
Adra2a	Mtnr1a
Cxcl12	Mtnr1a
Drd2	Mtnr1a
Oprm1	Mtnr1a
Adcy2	Mtnr1b
Adra2a	Mtnr1b
Agt	Mtnr1b
Ccl9	Mtnr1b
Cxcl12	Mtnr1b
Drd2	Mtnr1b
Htr1b	Mtnr1b
Htr1d	Mtnr1b
Mtnr1a	Mtnr1b
Oprm1	Mtnr1b
Akt1	Mtor
Ccnd1	Mtor
Ctnnb1	Mtor
Eif4e	Mtor
Eif4g1	Mtor
Epas1	Mtor
Fasn	Mtor
Foxp3	Mtor
Icam1	Mtor
Igf2	Mtor
Lpl	Mtor
Mapk12	Mtor
Mapk8	Mtor
Pdpk1	Mtor
Pik3cd	Mtor
Prkcb	Mtor
Prkcq	Mtor
Rela	Mtor
Rps6ka2	Mtor
Slc2a4	Mtor
Stat3	Mtor
Tp53	Mtor
Vegfa	Mtor
Tnnt3	Mybpc2
Myl4	Mybph
Fgf2	Myf6
Jun	Myf6
Mapk12	Myf6
Myod1	Myf6
Myog	Myf6
Notch2	Myf6
Acta1	Myh1
Actn2	Myh1
Actn3	Myh1
Atp2a1	Myh1
Casq1	Myh1
Ckm	Myh1
Hsp90aa1	Myh1
Iqgap3	Myh1
Mb	Myh1
Mybpc1	Myh1
Mybpc2	Myh1
Mybph	Myh1
Myf6	Myh1
Myl1	Myh1
Myl2	Myh1
Myl3	Myh1
Myl4	Myh1
Mylpf	Myh1
Myod1	Myh1
Myog	Myh1
Myoz1	Myh1
Tnnc2	Myh1
Tnni1	Myh1
Tnni2	Myh1
Tnnt3	Myh1
Tpm1	Myh1
Trim63	Myh1
Unc45b	Myh1
Acta1	Myh2
Hsp90aa1	Myh2
Iqgap3	Myh2
Myl1	Myh2
Myl2	Myh2
Mylpf	Myh2
Myod1	Myh2
Myog	Myh2
Tnnc2	Myh2
Tnni1	Myh2
Tnni2	Myh2
Unc45b	Myh2
Acta1	Myh3
Actn2	Myh3
Actn3	Myh3
Des	Myh3
Hsp90aa1	Myh3
Iqgap3	Myh3
Mybpc1	Myh3
Mybpc2	Myh3
Mybph	Myh3
Myl1	Myh3
Myl2	Myh3
Myl3	Myh3
Myl4	Myh3
Mylpf	Myh3
Myod1	Myh3
Tnnc1	Myh3
Tnnc2	Myh3
Tnni1	Myh3
Tnni2	Myh3
Tnnt1	Myh3
Tnnt3	Myh3
Tpm1	Myh3
Unc45b	Myh3
Actn3	Myh7
Iqgap3	Myh7
Mybph	Myh7
Myl2	Myh7
Myl3	Myh7
Myl4	Myh7
Tnnc1	Myh7
Tnni2	Myh7
Tnnt3	Myh7
Tpm1	Myh7
Unc45b	Myh7
Acta1	Myl1
Actn2	Myl1
Atp2a1	Myl1
Ckm	Myl1
Des	Myl1
Mstn	Myl1
Mybpc1	Myl1
Mybpc2	Myl1
Mybph	Myl1
Myh7	Myl1
Myl2	Myl1
Myl3	Myl1
Mylpf	Myl1
Tnnc1	Myl1
Tnnc2	Myl1
Tnni2	Myl1
Tnnt1	Myl1
Tnnt3	Myl1
Tpm1	Myl1
Myl4	Myl2
Tnnt3	Myl2
Mybpc1	Myl3
Mybpc2	Myl3
Mybph	Myl3
Myl2	Myl3
Tnnt1	Myl3
Tnnt3	Myl3
Acta1	Mylpf
Actn3	Mylpf
Atp2a1	Mylpf
Mybpc1	Mylpf
Mybph	Mylpf
Myh7	Mylpf
Myl3	Mylpf
Myl4	Mylpf
Speg	Mylpf
Tnni2	Mylpf
Tnnt3	Mylpf
Tpm1	Mylpf
Akt1	Myod1
Cdk2	Myod1
Cdk4	Myod1
Cebpg	Myod1
Ckm	Myod1
Creb1	Myod1
Crem	Myod1
Ctnnb1	Myod1
Fgf2	Myod1
Hdac5	Myod1
Mapk12	Myod1
Mstn	Myod1
Myh7	Myod1
Myl1	Myod1
Myog	Myod1
Notch2	Myod1
Sox6	Myod1
Stat3	Myod1
Tnnt3	Myod1
Tp53	Myod1
Trim63	Myod1
Vegfa	Myod1
Cxcl12	Myog
Gpc1	Myog
Mapk12	Myog
Tp53	Myog
Actn2	Myoz1
Actn3	Myoz1
Ampd1	Myoz1
Atp2a1	Myoz1
Ckm	Myoz1
Mybpc2	Myoz1
Myl1	Myoz1
Mylpf	Myoz1
Pygm	Myoz1
Tnni2	Myoz1
Adcy1	Nme1
Adcy2	Nme1
Ak1	Nme1
Csnk2a1	Nme1
Ctnnb1	Nme1
Entpd1	Nme1
Entpd3	Nme1
Hsp90aa1	Nme1
Pgr	Nme1
Timp1	Nme1
Tp53	Nme1
Vegfa	Nme1
Akt1	Notch2
Ccnd1	Notch2
Ctnnb1	Notch2
Mapk12	Notch2
Myog	Notch2
Tle2	Notch2
Esr1	Nr0b2
Hck	Nr0b2
Hdac1	Nr0b2
Jun	Nr0b2
Nos2	Nr0b2
Nr1h4	Nr0b2
Nr4a1	Nr0b2
Nr4a2	Nr0b2
Pgr	Nr0b2
Pparg	Nr0b2
Scd1	Nr0b2
Thra	Nr0b2
Tp53	Nr0b2
Vdr	Nr0b2
Esr1	Nr1h4
Nr4a1	Nr1h4
Nr4a2	Nr1h4
Pgr	Nr1h4
Pparg	Nr1h4
Thra	Nr1h4
Vdr	Nr1h4
Akt1	Nr4a1
Creb1	Nr4a1
Crem	Nr4a1
Esr1	Nr4a1
Foxp3	Nr4a1
Mapk8	Nr4a1
Nr4a2	Nr4a1
Pgr	Nr4a1
Pparg	Nr4a1
Ptger2	Nr4a1
Rps6ka2	Nr4a1
Thra	Nr4a1
Vdr	Nr4a1
Tp53	Nr4a2
Ar	Nr4a3
Esr1	Nr4a3
Nr0b2	Nr4a3
Nr1h4	Nr4a3
Nr4a1	Nr4a3
Nr4a2	Nr4a3
Pgr	Nr4a3
Pparg	Nr4a3
Rara	Nr4a3
Thra	Nr4a3
Thrb	Nr4a3
Vdr	Nr4a3
Adcy1	Oprk1
Adcy2	Oprk1
Adra2a	Oprk1
Agt	Oprk1
Ccl9	Oprk1
Cnr1	Oprk1
Cxcl12	Oprk1
Drd2	Oprk1
Eif4e	Oprk1
Htr1b	Oprk1
Htr1d	Oprk1
Mtnr1a	Oprk1
Mtnr1b	Oprk1
Oprm1	Oprk1
Adra2a	Oprm1
Cxcl12	Oprm1
Akt1	Parp1
Aurkb	Parp1
Casp3	Parp1
Hdac1	Parp1
Hdac5	Parp1
Il4	Parp1
Tp53	Parp1
Akt1	Pck1
Aldh5a1	Pck1
Crem	Pck1
Dgat1	Pck1
Ak1	Pde10a
Dnajc3	Pdia4
Hsp90aa1	Pdia4
Hspa5	Pdia4
Hyou1	Pdia4
Akt1	Pfkm
Fbp2	Pfkm
Pgam2	Pfkm
Pygm	Pfkm
Ckm	Pgam2
Pygm	Pgam2
Cdk2	Pgr
Cxcl12	Pgr
Mapk12	Pgr
Mapk8	Pgr
Nr4a2	Pgr
Pik3cd	Pgr
Crem	Pik3cd
Kdr	Pik3cd
Pdpk1	Pik3cd
Akt1	Pik3r3
Casp9	Pik3r3
Fgfr2	Pik3r3
Flt3	Pik3r3
Flt4	Pik3r3
Hck	Pik3r3
Kdr	Pik3r3
Kit	Pik3r3
Mtor	Pik3r3
Pdpk1	Pik3r3
Pgr	Pik3r3
Pik3cd	Pik3r3
Prkcz	Pik3r3
Stat3	Pik3r3
Thra	Pik3r3
Thrb	Pik3r3
Tp53	Pitx2
Alox12e	Pla2g1b
Alox5	Pla2g1b
Cyp2e1	Pla2g1b
Ptgs1	Pla2g1b
Ptgs2	Pla2g1b
Alox12e	Pla2g4a
Alox5	Pla2g4a
Cyp2e1	Pla2g4a
Kras	Pla2g4a
Mapk12	Pla2g4a
Pla2g5	Pla2g4a
Prkca	Pla2g4a
Prkcb	Pla2g4a
Ptgs1	Pla2g4a
Alox12e	Pla2g5
Adra1a	Plcb1
Agt	Plcb1
Cck	Plcb1
Ccl9	Plcb1
Chrm1	Plcb1
Cxcl12	Plcb1
Cysltr1	Plcb1
Ednrb	Plcb1
Gcg	Plcb1
Hrh1	Plcb1
Htr2c	Plcb1
Acsl6	Pnpla2
Dgat1	Pnpla2
Icam1	Pnpla2
Adrb2	Pparg
Adrb3	Pparg
Cd40	Pparg
Cdk4	Pparg
Esr1	Pparg
Hdac1	Pparg
Hmox1	Pparg
Icam1	Pparg
Lpl	Pparg
Mapk8	Pparg
Mtor	Pparg
Nr4a2	Pparg
Pck1	Pparg
Pgr	Pparg
Pnpla2	Pparg
Rela	Pparg
Scd1	Pparg
Slc2a4	Pparg
Spp1	Pparg
Thra	Pparg
Tp53	Pparg
Vegfa	Pparg
Akt1	Ppp2r3a
Cacna1s	Ppp2r3a
Cacna2d1	Ppp2r3a
Cacna2d3	Ppp2r3a
Drd2	Ppp2r3a
Adcy1	Prkca
Adcy2	Prkca
Casp3	Prkca
Creb1	Prkca
Egln3	Prkca
Il6	Prkca
Kras	Prkca
Mapk8	Prkca
Mtor	Prkca
Pdpk1	Prkca
Pparg	Prkca
Rara	Prkca
Rela	Prkca
Rps6ka2	Prkca
Tp53	Prkca
Adcy2	Prkcb
Creb1	Prkcb
Mapk8	Prkcb
Pdpk1	Prkcb
Rela	Prkcb
Mapk8	Prkcq
Pdpk1	Prkcq
Stat3	Prkcq
Akt1	Prkcz
Pdpk1	Prkcz
Pik3cd	Prkcz
Rela	Prkcz
Slc2a4	Prkcz
Adcy2	Ptgir
Adm2	Ptgir
Adrb1	Ptgir
Adrb2	Ptgir
Ptger2	Ptgir
Alox12e	Ptgs1
Alox5	Ptgs1
Casp3	Ptgs1
Cyp2e1	Ptgs1
Fgf2	Ptgs1
Hmox1	Ptgs1
Il6	Ptgs1
Jun	Ptgs1
Mapk12	Ptgs1
Pgr	Ptgs1
Pla2g5	Ptgs1
Pparg	Ptgs1
Ptger2	Ptgs1
Tp53	Ptgs1
Vegfa	Ptgs1
Agt	Ptgs2
Akt1	Ptgs2
Alox12e	Ptgs2
Alox5	Ptgs2
Bcl2	Ptgs2
Casp3	Ptgs2
Cav3	Ptgs2
Cdk2	Ptgs2
Creb1	Ptgs2
Ctnnb1	Ptgs2
Cyp2e1	Ptgs2
Epas1	Ptgs2
Fgf2	Ptgs2
Foxp3	Ptgs2
Hmox1	Ptgs2
Il1b	Ptgs2
Il4	Ptgs2
Il6	Ptgs2
Jun	Ptgs2
Kras	Ptgs2
Mapk12	Ptgs2
Mapk8	Ptgs2
Myod1	Ptgs2
Nme1	Ptgs2
Nos2	Ptgs2
Pgr	Ptgs2
Pla2g4a	Ptgs2
Pla2g5	Ptgs2
Pparg	Ptgs2
Ptger2	Ptgs2
Stat3	Ptgs2
Tp53	Ptgs2
Vegfa	Ptgs2
Akt1	Rara
Ar	Rara
Esr1	Rara
Mapk8	Rara
Nr0b2	Rara
Nr1h4	Rara
Nr4a1	Rara
Nr4a2	Rara
Pgr	Rara
Pparg	Rara
Thra	Rara
Thrb	Rara
Vdr	Rara
Cd40	Rela
Mapk12	Rela
Mapk8	Rela
Nos2	Rela
Tle2	Rela
Tp53	Rela
Akt1	Rps6ka2
Creb1	Rps6ka2
Crem	Rps6ka2
Eif4e	Rps6ka2
Eif4g1	Rps6ka2
Epas1	Rps6ka2
Hspb1	Rps6ka2
Mdk	Rps6ka2
Pdpk1	Rps6ka2
Pik3cd	Rps6ka2
Rela	Rps6ka2
Cpt1a	Scd1
Dgat1	Scd1
Fasn	Scd1
Pck1	Scd1
Pnpla2	Scd1
Slc2a4	Scd1
Akt1	Shc3
Fgfr2	Shc3
Kdr	Shc3
Akt1	Slc2a4
Cebpg	Slc2a4
Dgat1	Slc2a4
Epas1	Slc2a4
Hdac5	Slc2a4
Mapk8	Slc2a4
Pck1	Slc2a4
Pnpla2	Slc2a4
Tp53	Slc2a4
Mapk12	Speg
Myl2	Speg
Akt1	Stat3
Bax	Stat3
Ccnd1	Stat3
Cd40	Stat3
Cdk4	Stat3
Cebpg	Stat3
Cxcl12	Stat3
Epas1	Stat3
Fgfr2	Stat3
Flt3	Stat3
Foxo4	Stat3
Hdac5	Stat3
Hspb1	Stat3
Icam1	Stat3
Il2rb	Stat3
Kdr	Stat3
Mapk12	Stat3
Mapk8	Stat3
Mdk	Stat3
Mpl	Stat3
Prlr	Stat3
Rela	Stat3
Sox6	Stat3
Tp53	Stat3
Esr1	Thra
Hdac1	Thra
Nr4a2	Thra
Pgr	Thra
Pik3cd	Thra
Ar	Thrb
Esr1	Thrb
Hdac1	Thrb
Nr0b2	Thrb
Nr1h4	Thrb
Nr4a1	Thrb
Nr4a2	Thrb
Pgr	Thrb
Pik3cd	Thrb
Pparg	Thrb
Thra	Thrb
Vdr	Thrb
Actn2	Timp1
Agt	Timp1
Akt1	Timp1
Bax	Timp1
Fgf2	Timp1
Icam1	Timp1
Igf2	Timp1
Mmp9	Timp1
Spp1	Timp1
Stat3	Timp1
Tp53	Timp1
Vegfa	Timp1
Vegfc	Timp1
Des	Tnnc1
Mybpc2	Tnnc1
Myl3	Tnnc1
Speg	Tnnc1
Tnni2	Tnnc1
Tnnt1	Tnnc1
Tnnt3	Tnnc1
Acta1	Tnnc2
Actn2	Tnnc2
Actn3	Tnnc2
Atp2a1	Tnnc2
Ckm	Tnnc2
Des	Tnnc2
Mybpc2	Tnnc2
Myh7	Tnnc2
Myl3	Tnnc2
Mylpf	Tnnc2
Speg	Tnnc2
Tnnc1	Tnnc2
Tnni2	Tnnc2
Tnnt1	Tnnc2
Tnnt3	Tnnc2
Tpm1	Tnnc2
Actn2	Tnni1
Des	Tnni1
Mybpc2	Tnni1
Myh7	Tnni1
Myl1	Tnni1
Myl2	Tnni1
Myl3	Tnni1
Mylpf	Tnni1
Tnnc1	Tnni1
Tnnc2	Tnni1
Tnni2	Tnni1
Tnnt1	Tnni1
Tnnt3	Tnni1
Tpm1	Tnni1
Atp2a1	Tnni2
Tnnt1	Tnni2
Tnnt3	Tnni2
Mybpc2	Tnnt1
Tnnt3	Tnnt1
Atp2a1	Tnnt3
Crem	Tp53
Cxcl12	Tp53
Entpd1	Tp53
Hdac5	Tp53
Kdr	Tp53
Mapk8	Tp53
Nos2	Tp53
Tnnt3	Tp53
Actn3	Tpm1
Des	Tpm1
Mybpc2	Tpm1
Myl2	Tpm1
Myl3	Tpm1
Tnnc1	Tpm1
Tnni2	Tpm1
Tnnt1	Tpm1
Tnnt3	Tpm1
Got1	Tpo
Il2rb	Tpo
Il6	Tpo
Mpl	Tpo
Prlr	Tpo
Eif4e	Trim63
Bcl2	Uchl1
Hsp90aa1	Uchl1
Tp53	Uchl1
Adrb3	Ucp1
Il6	Ucp1
Jun	Ucp1
Pparg	Ucp1
Slc2a4	Ucp1
Ccnd1	Vcam1
Icam1	Vcam1
Vegfa	Vcam1
Esr1	Vdr
Nr4a2	Vdr
Pgr	Vdr
Pparg	Vdr
Thra	Vdr
Tp53	Vdr
Akt1	Vegfa
Cd40	Vegfa
Cxcl12	Vegfa
Eif4e	Vegfa
Epas1	Vegfa
Fgfr2	Vegfa
Flt3	Vegfa
Hspb1	Vegfa
Icam1	Vegfa
Igf2	Vegfa
Kdr	Vegfa
Mapk8	Vegfa
Stat3	Vegfa
Tp53	Vegfa
Actn2	Vegfc
Ccnd1	Vegfc
Fgf2	Vegfc
Fgfr2	Vegfc
Igf2	Vegfc
Kdr	Vegfc
Vegfa	Vegfc
Akt1	Wnt4
Ctnnb1	Wnt4
Gpc1	Wnt4
Mstn	Wnt4
Notch2	Wnt4
