# Supplementary material for: Thyroid hormone synthesis: a potential target of a Chinese herbal formula Haizao Yuhu Decoction acting on iodine-deficient goiter
Source: Oncotarget. 2016 Jun 30;7(32):51699–712. doi: 10.18632/oncotarget.10329 (PMC5239508; doi:10.18632/oncotarget.10329)
Supplement: Supplementary file 10 [file oncotarget-07-51699-s010.xlsx]

## Sheet: Table S9
Table S9 Detailed information on topological features of candidate targets of HYD acting on goiter
Nodes	Degree	nCloseness	nBetweenness	Coreness
Actn2	20	39.2555	2.00289	11
Adcy1	29	41.5771	1.74163	14
Adcy2	29	40.9171	1.76861	14
Agt	54	50	7.40243	14
Akt1	70	54.9763	13.34	14
Alb	13	42.6471	0.529099	10
Ar	32	46.4	1.4533	13
Atf3	16	43.7736	0.193092	12
Bcl2	56	51.3274	3.52506	14
Casp3	24	45.9406	0.441436	13
Casr	27	41.3547	1.01272	14
Cck	16	38.9916	0.274921	12
Ccnd1	37	46.493	1.56955	13
Cdk2	20	43.7736	0.177255	13
Cdkn1a	27	44.7876	0.348925	13
Cebpg	16	45.3125	0.72571	11
Chrm1	14	38.4106	0.173341	12
Creb1	44	52.6077	4.42758	14
Crem	17	43.7736	0.238725	12
Ctnnb1	31	47.3469	2.19384	13
Cxcl12	35	47.2505	3.12079	14
Drd2	19	43.203	0.949799	14
Ednrb	16	38.5382	0.427908	12
Eif4e	18	44.2748	0.47054	12
Epas1	23	46.8687	0.395956	14
Fgf2	33	47.4438	1.44734	13
Flt4	19	45.4902	0.953317	12
Foxp3	18	43.609	0.385495	13
Gcg	28	44.2748	2.81953	12
Hck	13	42.5688	0.338556	9
Hdac1	23	44.6154	0.738091	13
Hmox1	27	46.8687	0.650524	14
Hsp90aa1	54	51.7857	11.991	14
Hspa4	19	44.8743	1.1109	12
Hspa5	21	44.0228	1.35575	11
Hspb1	29	47.541	1.31419	14
Hspb3	12	42.1818	0.228119	10
Icam1	26	46.1233	0.672255	14
Il4	26	43.8563	0.942481	13
Il6	41	50	3.62999	14
Jun	58	52.2523	5.12775	14
Kdr	15	43.6912	0.207723	10
Kras	28	46.493	1.43295	13
Mapk12	34	48.3333	1.33012	14
Mapk13	30	47.541	0.96439	14
Mapk8	37	48.5356	1.00114	14
Mmp9	39	48.9451	1.74671	14
Mtor	35	47.6386	1.39853	14
Myh1	28	40.0691	3.19388	10
Myh2	12	38.4743	0.423643	9
Myh3	23	38.6023	1.60407	11
Myh7	19	38.3471	0.985686	10
Myod1	33	47.6386	3.96443	13
Myog	14	42.963	0.906757	9
Nme1	13	43.1227	1.25965	9
Nos2	17	46.3074	0.363949	13
Nr0b2	19	40.4887	0.370541	12
Nr4a1	20	41.5027	0.390147	12
Nr4a2	16	40.3478	0.222868	12
Oprm1	16	40	0.179153	14
Pdpk1	15	41.5027	0.365146	9
Pdia4	25	42.1053	0.736822	12
Pik3cd	18	40.4181	0.299539	10
Pik3r3	16	39.3888	0.231653	10
Plcb1	36	44.3595	2.49216	13
Prkca	17	42.8835	0.50089	12
Prkcb	20	42.8044	0.76885	12
Ptgs2	35	48.8421	2.90333	14
Rela	34	45.5796	1.6105	14
Rps6ka2	15	42.4908	0.167252	11
Slc2a4	17	43.6912	1.37774	10
Stat3	57	51.5556	3.65256	14
Timp1	20	45.8498	0.715203	12
Tpo	23	41.8018	3.76168	11
Tp53	67	55.3699	8.22148	14
Vegfa	44	51.6704	2.68851	14
Vegfc	13	40.208	0.170256	10
