# Supplementary material for: Thyroid hormone synthesis: a potential target of a Chinese herbal formula Haizao Yuhu Decoction acting on iodine-deficient goiter
Source: Oncotarget. 2016 Jun 30;7(32):51699–712. doi: 10.18632/oncotarget.10329 (PMC5239508; doi:10.18632/oncotarget.10329)
Supplement: Supplementary file 11 [file oncotarget-07-51699-s011.xlsx]

## Sheet: Table S10
Table S10 List of HZ-GC-regulating genes
Gene_Symbol	Description	Expression pattern
Abcc8	Rattus_norvegicus_ATP-binding_cassette,_subfamily_C_(CFTR/MRP)	Downregulated
Adck3	Rattus_norvegicus_aarF_domain_containing_kinase_3_(Adck3)	Downregulated
Adcy2	Rattus_norvegicus_adenylate_cyclase_2_(brain)	Downregulated
Akr1cl	Rattus_norvegicus_aldo-keto_reductase_family_1,_member_C-like_(Akr1cl)	Downregulated
Aqp4	Rattus_norvegicus_aquaporin_4_(Aqp4)	Downregulated
Atf3	Rattus_norvegicus_activating_transcription_factor_3_(Atf3)	Downregulated
C1qa	Rattus_norvegicus_complement_component_1,_q_subcomponent,_A_chain_(C1qa)	Upregulated
Cabp7	Rattus_norvegicus_calcium_binding_protein_7_(Cabp7)	Downregulated
Ccl24	Rattus_norvegicus_chemokine_(C-C_motif)	Upregulated
Ccr1	Rattus_norvegicus_chemokine_(C-C_motif)	Upregulated
Cd83	Rattus_norvegicus_CD83_molecule_(Cd83)	Upregulated
Cdc14b	Rattus_norvegicus_cell_division_cycle_14B_(Cdc14b)	Upregulated
Chac1	Rattus_norvegicus_ChaC,_cation_transport_regulator_homolog_1_(E._coli)	Downregulated
Cpt1b	Rattus_norvegicus_carnitine_palmitoyltransferase_1b,_muscle_(Cpt1b)	Downregulated
Dab2	Rattus_norvegicus_disabled_2,_mitogen-responsive_phosphoprotein_(Dab2)	Upregulated
Ddit4l	Rattus_norvegicus_DNA-damage-inducible_transcript_4-like_(Ddit4l)|PREDICTED:_Rattus_norvegicus_DNA-damage-inducible_transcript_4-like_protein-like_(LOC100363484)	Downregulated
Dusp13	Rattus_norvegicus_dual_specificity_phosphatase_13_(Dusp13)	Downregulated
Egln3	Rattus_norvegicus_egl-9_family_hypoxia-inducible_factor_3_(Egln3)	Downregulated
Emr1	Rattus_norvegicus_EGF-like_module_containing,_mucin-like,_hormone_receptor-like_1_(Emr1)	Upregulated
Fabp3	Rattus_norvegicus_fatty_acid_binding_protein_3,_muscle_and_heart_(Fabp3)	Downregulated
Fhl3	Rattus_norvegicus_four_and_a_half_LIM_domains_3_(Fhl3)	Downregulated
Gm2a	Rattus_norvegicus_GM2_ganglioside_activator_(Gm2a)	Upregulated
Got1	Rattus_norvegicus_glutamic-oxaloacetic_transaminase_1,_soluble_(Got1)	Downregulated
Grb14	Rattus_norvegicus_growth_factor_receptor_bound_protein_14_(Grb14)	Downregulated
Gstm2	Rattus_norvegicus_glutathione_S-transferase_mu_2_(Gstm2)	Downregulated
Hoxc8	Rattus_norvegicus_homeobox_C8_(Hoxc8)	Downregulated
Jsrp1	Rattus_norvegicus_junctional_sarcoplasmic_reticulum_protein_1_(Jsrp1)	Downregulated
Kdr	Rattus_norvegicus_kinase_insert_domain_receptor_(Kdr)	Upregulated
Klf13	Rattus_norvegicus_Kruppel-like_factor_13_(Klf13)	Upregulated
Lhx1	Rattus_norvegicus_LIM_homeobox_1_(Lhx1)	Upregulated
Lpl	Rattus_norvegicus_lipoprotein_lipase_(Lpl)	Downregulated
Lrrc2	Rattus_norvegicus_leucine_rich_repeat_containing_2_(Lrrc2)	Downregulated
Myl3	Rattus_norvegicus_myosin,_light_chain_3,_alkali;_ventricular,_skeletal,_slow_(Myl3)	Downregulated
Nr0b2	Rattus_norvegicus_nuclear_receptor_subfamily_0,_group_B,_member_2_(Nr0b2)	Downregulated
Oasl	Rattus_norvegicus_2'-5'-oligoadenylate_synthetase-like_(Oasl)	Upregulated
Olr135	Rattus_norvegicus_olfactory_receptor_135_(Olr135)	Upregulated
Pfkm	Rattus_norvegicus_phosphofructokinase,_muscle_(Pfkm)	Downregulated
Plin5	Rattus_norvegicus_perilipin_5_(Plin5)	Downregulated
Prl2c1	Rattus_norvegicus_Prolactin_family_2,_subfamily_c,_member_1_(Prl2c1)	Downregulated
Ptp4a3	Rattus_norvegicus_protein_tyrosine_phosphatase_type_IVA,_member_3_(Ptp4a3)	Downregulated
RGD1304931	Rattus_norvegicus_similar_to_RIKEN_cDNA_2310042D19_(RGD1304931)	Downregulated
Rbm24	Rattus_norvegicus_RNA_binding_motif_protein_24_(Rbm24)	Downregulated
Resp18	Rattus_norvegicus_regulated_endocrine-specific_protein_18_(Resp18)	Downregulated
Rsad2	Rattus_norvegicus_radical_S-adenosyl_methionine_domain_containing_2_(Rsad2)	Upregulated
Scn1a	Rattus_norvegicus_sodium_channel,_voltage-gated,_type_I,_alpha_(Scn1a)|PREDICTED:_Rattus_norvegicus_sodium_channel_protein_type_1_subunit_alpha-like_(LOC102553713)	Downregulated
Sgcg	Rattus_norvegicus_sarcoglycan,_gamma_(dystrophin-associated_glycoprotein)	Downregulated
Slc25a4	Rattus_norvegicus_solute_carrier_family_25_(mitochondrial_carrier;_adenine_nucleotide_translocator)	Downregulated
Slc41a3	Rattus_norvegicus_solute_carrier_family_41,_member_3_(Slc41a3)	Downregulated
Tbxas1	Rattus_norvegicus_thromboxane_A_synthase_1,_platelet_(Tbxas1)	Upregulated
Tmeff1	Rattus_norvegicus_transmembrane_protein_with_EGF-like_and_two_follistatin-like_domains_1_(Tmeff1)	Downregulated
Tpsab1	Rattus_norvegicus_tryptase_alpha/beta_1_(Tpsab1)	Upregulated
Tril	Rattus_norvegicus_TLR4_interactor_with_leucine-rich_repeats_(Tril)	Upregulated
Trim63	Rattus_norvegicus_tripartite_motif_containing_63,_E3_ubiquitin_protein_ligase_(Trim63)	Downregulated
Tspyl4	Rattus_norvegicus_TSPY-like_4_(Tspyl4)	Upregulated
Unc45b	Rattus_norvegicus_unc-45_homolog_B_(C._elegans)	Downregulated
Zfp9	Rattus_norvegicus_zinc_finger_protein_9_(Zfp9)	Downregulated
