# Supplementary material for: Thyroid hormone synthesis: a potential target of a Chinese herbal formula Haizao Yuhu Decoction acting on iodine-deficient goiter
Source: Oncotarget. 2016 Jun 30;7(32):51699–712. doi: 10.18632/oncotarget.10329 (PMC5239508; doi:10.18632/oncotarget.10329)
Supplement: Supplementary file 12 [file oncotarget-07-51699-s012.xlsx]

## Sheet: Table S11
Table S11 Interaction data of goiter-related genes-HZ-GC-regulating genes network
Node1	Node2
Ctnnb1	Mtor
Cck	Plcb1
Actn2	Myom2
Agt	Hspa4
Speg	Cabp7
Clpb	Dnajc3
Trim63	Myh1
Mylpf	Ckm
Hyou1	Pdia4
Myl3	Myh2
Crem	Mapk13
Abat	Aldh3a1
Oprm1	Agt
Tpm1	Tnnc2
Iqgap3	Myh3
Adrb1	Gcg
Mdk	Rps6ka2
Esr1	Ar
Ckm	Mb
Hsp90aa1	Oasl
Adcy2	Ccr1
Mybpc1	Myh3
Mstn	Wnt4
Agt	Cnr1
Atp2a1	Myh1
Agt	Bcl2
Hspb1	Stat3
Myl3	Myh7
Clcn2	Fgf7
Ccnd1	Ctnnb1
Mstn	Myod1
Pvalb	Iqgap3
Tnnc2	Myh3
Slc2a4	Mtor
Nos2	Agt
Tnnt3	Tnni2
Gcg	Alb
Nr0b2	Ar
Iqgap3	Tnnc2
Ednrb	Gna12
Crem	Mapk12
Avpr1a	Casr
Abcc8	Hsp90aa1
Cxcl12	Myog
Mapk12	Plcb1
Cxcl12	Agt
Crem	Pik3cd
Adcy2	Adrb3
Tnnt3	Mylpf
Cxcl12	Kras
Ctnnb1	Ar
Mapk12	Mdk
Kcnj12	Abcc8
Prkcq	Mtor
Atp2a1	Tnnt3
Mapk12	Hsp90aa1
Nos2	Hsp90aa1
Ccnd1	Kras
Des	Tnnc1
Mylpf	Myh3
Clcn2	Gabra1
Oprm1	Casr
Myh7	Actn2
Trim63	Mstn
Kdr	Bcl2
Adra1a	Casr
Nos2	Mapk13
Tnnc1	Actn2
Nr4a2	Nr4a3
Gstm2	Cyp2e1
Adrb2	Adrb3
Unc45b	Myh1
Atp2a1	Tnnc2
Tpm1	Myh1
Tnnt3	Myh1
Adhfe1	Aldh3a1
Adcy2	Casr
Hsp90aa1	Ubd
Cck	Gcg
Myom2	Trim54
Crem	Myod1
Nos2	Cav3
Cck	Adra1a
Hspb1	Agt
Actn2	Tnni1
Agt	Ednrb
Csrp3	Myod1
Nr0b2	Thrb
Foxo4	Stat3
Myl4	Mylpf
Stat3	Mapk13
Mylpf	Pgam2
Iqgap3	Cabp7
Kdr	Pik3r3
Adra1a	Gcg
Mapk12	Mtor
Ccl24	Ccr1
Ccl11	Ccr1
Hsp90aa1	Mapk13
Agt	Plcb1
Myl3	Myh3
Tpm1	Mylpf
Myh7	Tnni1
Tnni2	Tnnc2
Hadh	Abat
Myog	Myh3
Pygm	Casq1
Tpm1	Myh3
Nos2	Mapk12
Trim63	Foxo4
Myl2	Myh1
Pfkm	Eno3
Speg	Myod1
Cxcl12	Ccl11
Ero1l	Erp29
Mybpc1	Myh7
Crem	Ccnd1
Mapk12	Bcl2
Cxcl12	Adrb3
Ccnd1	Rhobtb1
Clpb	Ckm
Mybph	Mylpf
Pfkm	Cav3
Foxo4	Rps6ka2
Ccnd1	Ar
Tnni2	Tnni1
Mapk12	Speg
Pde10a	Adcy2
Cyp2e1	Aldh3a1
Got1	Tpo
Tnnt1	Myh3
Tnnc2	Myh1
Myl4	Myh3
Kras	Lgr5
Mapk12	Agt
Ccnd1	Mapk13
Trim63	Ankrd2
Iqgap3	Myh1
Il2rb	Stat3
Speg	Mapk13
Ar	Thrb
Cyp2e1	Cbr3
Cxcl12	Esr1
Atp2a1	Myoz1
Nr4a2	Thrb
Acsl6	Lpl
Stat3	Agt
Tnnt1	Myl3
Ccr1	Casr
Hspa4	Dnajb11
Pygm	Ckm
Rab8b	Myh7
Lgr5	Gna12
Wnt4	Lef1
Actn2	Myh3
Cct4	Hsp90aa1
Mapk12	Kras
Rps6ka2	Hsp90aa1
Adrb2	Gcg
Myl3	Des
Tg	Pdia4
Ar	Pak7
Kras	Ar
Iqgap3	Ky
Adcy2	Adrb1
Tpm1	Actn2
Myh7	Mylpf
Actn2	Ckm
Hspb1	Cck
Tnni2	Myoz1
Kdr	Cxcl12
Chac1	Atf3
Tnni1	Myh1
Hspb3	Atf3
Crem	Atf3
Thra	Vdr
Stat3	Ctnnb1
Actn2	Mylpf
Ctnnb1	Hspb3
Agt	Adra1a
Pvalb	Myh1
Ednrb	Avpr1a
Plcb1	Casr
Ckm	Myh1
Mapk12	Myod1
Aldh1a1	Abat
Kdr	Abcg2
Atp2a1	Mylpf
Mapk12	Foxo4
Slc2a4	Cpt1b
Myl2	Tpm1
Nr4a2	Thra
Tnnt1	Tnnc2
Bcl2	Mapk13
Hsp90aa1	Ar
Thra	Nr0b2
Agt	Mapk13
Myl3	Tnnc1
Sgpl1	Abat
Plcb1	Mapk13
Myl4	Mybph
Nr4a2	Nr0b2
Myl2	Tnni1
Ankrd23	Trim54
Myl2	Myl3
Cyp2e1	Hsp90aa1
Hspb1	Tnni2
Ccnd1	Stat3
Stat3	Prkcq
Tnnt3	Cebpg
Kdr	Stat3
Tnnt3	Tpm1
Trim63	Myod1
Tnnt3	Actn2
Myog	Myh1
Myl4	Myl2
Stat3	Pik3r3
Adrb2	Adrb1
Ckmt2	Clpb
Speg	Tnnc2
Eef1a2	Eno3
Ckm	Myod1
Mylpf	Tnni1
Ckm	Tnnc2
Tnnc1	Myh7
Nos2	Nr0b2
Hspa4	Cct4
Cebpg	Atf3
Ccnd1	Mtor
Clpb	Dnajb11
Myl3	Tnni1
Hspb1	Mapk13
Mapk12	Stat3
Unc45b	Hsp90aa1
Crem	Bcl2
Stat3	Hspa4
Dnajc3	Dnajb11
Mapk12	Myog
Clpb	Hsp90aa1
Mstn	Agt
Myl3	Actn2
Cav3	Casr
Myl2	Speg
Comt	Aldh3a1
Hspb1	Atf3
Pik3cd	Mtor
Myl3	Myh1
Mtor	Mapk13
Mybph	Mybpc1
Tnnt1	Tnnc1
Slc2a4	Cnr1
Nr4a2	Ar
Avpr1a	Gna12
Chrm1	Ednrb
Stat3	Ptp4a3
Myoz1	Myh1
Kras	Mapk13
Dgat1	Slc2a4
Tril	Hsp90aa1
Grb14	Mtor
Bcl2	Casr
Tnnt3	Des
Esr1	Thra
Clpb	Ckb
Kdr	Hsp90aa1
Got1	Ckb
Thra	Nr4a3
Ccl11	Alb
Ckm	Kras
Clpb	Hspa4
Aldh1a1	Cyp2e1
Csad	Abat
Myl4	Tnni1
Mylpf	Tnnc2
Ednrb	Casr
Adcy2	Nme1
Oprm1	Cnr1
Adcy2	Agt
Ckmt2	Myom2
Cnr1	Casr
Hyou1	Hsp90aa1
Agt	Ccr1
Cck	Avpr1a
Hyou1	Cct4
Agt	Egln3
Kdr	Agt
Myl4	Myh7
Tnnc2	Tnni1
Hsp90aa1	Bcl2
Alb	Bcl2
Tnnc1	Tnnc2
Mylpf	Myoz1
Tnnt3	Tnnt1
Mybph	Myl3
Cebpg	Aldh1a1
Cxcl12	Casr
Agt	Slc12a1
Slc2a4	Myod1
Cnr1	Ccr1
Iqgap3	Myh7
Adra1a	Plcb1
Mb	Alb
Myh7	Hsp90aa1
Gpc1	Lpl
Unc45b	Myh7
Ccnd1	Gcg
Nr3c1	Hsp90aa1
Myl3	Tpm1
Mylpf	Myh1
Stat3	Ar
Pik3cd	Thrb
Nos2	Crem
Myod1	Myh1
Cox6a2	Ckm
Myog	Ctnnb1
Iqgap3	Myh2
Rps6ka2	Capn3
Mtor	Hsp90aa1
Gstm2	Aldh3a1
Tmod4	Casq1
Tnnt1	Tnni1
Gpc1	Wnt4
Tnnt3	Myod1
Cyp2e1	Pla2g1b
Cxcl12	Mb
Ankrd2	Casq1
Myl3	Mylpf
Tnnt3	Tnni1
Mdk	Stat3
Hsp90aa1	Myh1
Myog	Myod1
Gpc1	Fgf7
Duoxa2	Duox2
Tle2	Lef1
Tnnt1	Des
Myl3	Tnnc2
Hspb1	Tnni1
Mylk2	Pak7
Chrm1	Adra1a
Myoz1	Trim54
Hsp90aa1	Nme1
Adrb2	Agt
Adra1a	Avpr1a
Ctnnb1	Bcl2
Cxcl12	Cnr1
Cxcl12	Adcy2
Tnnt3	Tnnc1
Nr4a2	Vdr
Thrb	Nr4a3
Mylpf	Casq1
Rsad2	Oasl
Hsp90aa1	Pdia4
Esr1	Vdr
Tnni2	Myh7
Hsp90aa1	Myh3
Tnnt3	Myh3
Agt	Gcg
Kras	Bcl2
Eef1a2	Hsp90aa1
Tnnc1	Tpm1
Creld2	Dnajb11
Chrm1	Gcg
Myl4	Myh1
Ankrd23	Myoz1
Tnnt3	Myh7
Tnni2	Mb
Wee1	Hsp90aa1
Crem	Gcg
Pvalb	Cck
Ccnd1	Bcl2
Kdr	Shc3
Mylpf	Myh2
Nr4a2	Bcl2
Pygm	Tnni2
Chrm1	Plcb1
Myh7	Tnnc2
Chrm1	Casr
Mtor	Kras
Myl2	Myh2
Got1	Csad
Hspb1	Rps6ka2
Hspb1	Erp29
Mb	Myh1
Speg	Mylpf
Adrb1	Adrb3
Crem	Mdk
Cck	Alb
Mapk12	Ctnnb1
Pygm	Actn2
Crem	Rps6ka2
Ednrb	Gcg
Kcnj12	Cav3
Hspb1	Hsp90aa1
Casq1	Myh1
Kras	Hsp90aa1
Thra	Thrb
Gpc1	Myog
Myl2	Myh3
Nr4a3	Bcl2
Slc26a4	Foxi1
Crem	Fhl3
Ckb	Myod1
Lrrc2	Hsp90aa1
Adcy2	Gcg
Des	Tpm1
Nr0b2	Bcl2
Tnni2	Myh3
Chrm1	Avpr1a
Ctnnb1	Myod1
Pvalb	Speg
Myl3	Csrp3
Pik3cd	Rps6ka2
Pgam2	Pfkm
Ednrb	Adra1a
Agt	Avpr1a
Cebpg	Stat3
Oprm1	Adcy2
Unc45b	Myh2
Mapk12	Hspb1
Tnni2	Tpm1
Hspb3	Ar
Hsp90aa1	Dnajb11
Adrb2	Ccl11
Nos2	Bcl2
Myod1	Myh3
Cxcl12	Stat3
Slc2a4	Cav3
Stat3	Myod1
Dnajc3	Pdia4
Gpc1	Cap2
Cck	Cnr1
Ctnnb1	Lef1
Adra1a	Gna12
Abcc8	Slc25a4
Pygm	Eno3
Cxcl12	Oprm1
Mybpc1	Mylpf
Myog	Fgf7
Pik3cd	Pik3r3
Hspa4	Bcl2
Tpm1	Tnni1
Cebpg	Bcl2
Hsp90aa1	Atf3
Tmod4	Myoz1
Mybph	Myh1
Prkcq	Rhobtb1
Trim63	Mtor
Txndc5	Ero1l
Myog	Ar
Tnni2	Myh2
Crem	Cebpg
Kdr	Fgf7
Tpm1	Myh7
Agt	Casr
Myod1	Fgf7
Lpl	Mtor
Cebpg	Myod1
Myod1	Myh2
Cck	Ednrb
Stat3	Bcl2
Mapk12	Ccnd1
Mybpc1	Myl3
Fgf7	Bcl2
Mtor	Bcl2
Cox6a2	Mb
Atp1a2	Plcb1
Pik3cd	Shc3
Tnni1	Myh3
Tnni1	Myh2
Iqgap3	Tnnc1
Ccnd1	Pak7
Lpl	Gcg
Tnnc2	Myh2
Mapk12	Hspb3
Hspb1	Hspa4
Cxcl12	Adrb2
Tnnt1	Actn2
Tnnc1	Tnni1
Myoz1	Casq1
Hyou1	Dnajb11
Cxcl12	Ccr1
Foxo4	Mapk13
Grb14	Mstn
Gcg	Avpr1a
Pgam2	Eno3
Myl2	Mylk2
Mybph	Myh3
Pdia4	Erp29
Eef1a2	Ky
Adrb3	Gcg
Aldh1a1	Adhfe1
Actn2	Tnnc2
Vdr	Nr4a3
Cebpg	Slc2a4
Stat3	Mtor
Wnt4	Gcg
Kras	Pak7
Gcg	Casr
Hsp90aa1	Tubb5
Ar	Atf3
Tnni2	Mylpf
Pgam2	Mb
Cyp2f4	Gstm2
Tnnt3	Tnnc2
Ccnd1	Lef1
Agt	Ccl11
Vdr	Thrb
Actn2	Myoz1
Ednrb	Plcb1
Plcb1	Avpr1a
Tnnt3	Myl3
Tuba1c	Cct4
Hspb1	Bcl2
Tnni2	Ckm
Mtor	Pik3r3
Nr0b2	Nr4a3
Des	Tnni1
Des	Tnnc2
Hsp90aa1	Myh2
Tnni2	Myh1
Gstm2	Gsr
Tnnt3	Ckm
Mapk12	Mapk13
Pik3cd	Thra
Des	Myh3
Hspa4	Dnajc3
Slc9a5	Gcg
Ckm	Pgam2
Ccnd1	Nme1
Pdia4	Dnajb11
Adcy2	Adrb2
Rpl3l	Eef1a2
Kras	Pik3r3
Esr1	Nr4a3
Tnnc2	Myoz1
Pgam2	Myoz1
Pygm	Pgam2
Tnni2	Tnnc1
Kdr	Pik3cd
Unc45b	Myh3
Vdr	Ar
Adrb2	Chrm1
Prkcq	Kras
Plcb1	Gna12
Tnnt1	Tnni2
Hspb3	Mapk13
Ar	Nr4a3
Foxo4	Ctnnb1
Hsp90aa1	Rhobtb1
Thra	Ar
Speg	Tnnc1
Rps6ka2	Mtor
Tnnt1	Tpm1
Cap2	Adcy2
Tle2	Ctnnb1
Agt	Chrm1
Stat3	Hsp90aa1
Rab8b	Myh3
Hspa4	Hsp90aa1
Tnnt3	Myl2
Ctnnb1	Actn2
Hyou1	Dnajc3
Myog	Myh2
Nr4a2	Esr1
Hspb1	Ar
Esr1	Thrb
Cck	Chrm1
Ero1l	Pdia4
Cck	Casr
Atp1a2	Scn1a
Ak1	Entpd1
Cxcl12	Plcb1
Il2rb	Tpo
Shc3	Kras
Atp2a1	Ckm
Gcg	Plcb1
Hyou1	Clpb
Ccnd1	Fgf7
Esr1	Nr0b2
Tg	Tpo
Ccnd1	Atf3
Thrb	Pik3r3
Mybpc1	Myh1
Ckm	Myoz1
Actn2	Myh1
Myog	Egln3
Slc2a4	Gcg
Entpd1	Adcy2
Actn2	Alb
Stat3	Hspb3
Stat3	Ccl11
Hspb1	Ctnnb1
Mylpf	Mylk2
Mybph	Myh7
Rab8b	Myh1
Myl2	Myh7
Thra	Pik3r3
Oprm1	Ccr1
Pygm	Pfkm
Aldh1a1	Abcg2
Tnnc1	Myh3
Pde10a	Entpd1
Mdk	Kras
Ctnnb1	Wnt4
Mapk12	Atf3
Myh7	Csrp3
Vdr	Nr0b2
Dnajc3	Hsp90aa1
Tpm1	Csrp3
Entpd1	Nme1
Ctnnb1	Nme1
Myod1	Lef1
Ak1	Nme1
Adcy2	Cnr1
Crem	Cxcl12
Hsp90aa1	Lgr5
Ak1	Pde10a
Cck	Agt
Tuba1c	Tubb5
Pygm	Myoz1
Myh7	Myod1
Atp2a1	Tnni2
Hspb3	Erp29
Atp2a1	Casq1
Ankrd2	Myod1
Mdk	Mapk13
Des	Actn2
Acsl6	Cpt1b
Iyd	Tpo
