# Supplementary material for: Thyroid hormone synthesis: a potential target of a Chinese herbal formula Haizao Yuhu Decoction acting on iodine-deficient goiter
Source: Oncotarget. 2016 Jun 30;7(32):51699–712. doi: 10.18632/oncotarget.10329 (PMC5239508; doi:10.18632/oncotarget.10329)
Supplement: Supplementary file 13 [file oncotarget-07-51699-s013.xlsx]

## Sheet: Table S12
Table S12 Detailed information on the chemical compounds containing in HYD
Herb name	Compositive compounds
Thallus Sargassi Pallidi	alginic acid
Thallus Laminariae Japonicae	24-Methyl lophenol
Thallus Laminariae Japonicae	Lamiol
Thallus Laminariae Japonicae	Matteucin
Rhizoma Pinelliae Preparata	2'-(o,m-Dihydroxybenzyl)sweroside
Rhizoma Pinelliae Preparata	24-Methylcholesta-5,7-dien-3belta-ol
Rhizoma Pinelliae Preparata	beta-Aminobutyric acid
Rhizoma Pinelliae Preparata	beta-Sitosterol-3-O-beta-D-xylopyranoside
Rhizoma Pinelliae Preparata	Bis(4-hydroxybenzyl) ether
Rhizoma Pinelliae Preparata	Chrysanthemaxanthin
Rhizoma Pinelliae Preparata	Conimine
Rhizoma Pinelliae Preparata	Dauricine
Rhizoma Pinelliae Preparata	Gamma-Sitosterol
Rhizoma Pinelliae Preparata	Guibourtinidol-(4alpha6)-catechin
Rhizoma Pinelliae Preparata	Homoharringtonine
Rhizoma Pinelliae Preparata	Methyl eicosanoate
Rhizoma Pinelliae Preparata	Protocatechuic acid-3-glucoside
Bulbus Fritillariae Thunbergii	6-Methoxyl-2-acetyl-3-methyl-1,4-naphthoquinone-8-O-beta-D-glucopyranoside
Bulbus Fritillariae Thunbergii	Adenosine
Bulbus Fritillariae Thunbergii	Apicidin
Bulbus Fritillariae Thunbergii	Chaksine
Bulbus Fritillariae Thunbergii	Peiminine
Bulbus Fritillariae Thunbergii	Peiminoside
Bulbus Fritillariae Thunbergii	Peimisine
Bulbus Fritillariae Thunbergii	Pelargonidin-3,5-diglucoside
Bulbus Fritillariae Thunbergii	Thymine
Bulbus Fritillariae Thunbergii	Zhebeiresinol
Bulbus Fritillariae Thunbergii	Ziebeimine
Pericarpium Citri Reticulatae	neohesperidin
Pericarpium Citri Reticulatae	3-carene
Pericarpium Citri Reticulatae	elemene
Pericarpium Citri Reticulatae	tangeretin
Pericarpium Citri Reticulatae	limonene
Pericarpium Citri Reticulatae	thymol
Pericarpium Citri Reticulatae	lauric acid
Pericarpium Citri Reticulatae	hesperidin
Pericarpium Citri Reticulatae	octanol
Pericarpium Citri Reticulatae	nobiletin
Pericarpium Citrus reticulata	(1S,3S)-(+)-m-Menthan
Pericarpium Citrus reticulata	(2'S,3'R)-5-(N,N-Dimethyl-3'-phenylisoseryl)-taxachitriene A
Pericarpium Citrus reticulata	1-Hydroxy-2,3,4,5-tetramethoxyxanthone
Pericarpium Citrus reticulata	1-Hydroxy-2,3,5-trimethoxyxanthone
Pericarpium Citrus reticulata	1-Thujone
Pericarpium Citrus reticulata	2,3,4,7,-Tetramethoxyxanthone-1-O-beta-D-xylopyranosyl-(1-6)-beta-D-glucopyranoside
Pericarpium Citrus reticulata	2,4,6-Trimethoxyphenol-1-O-beta-D-apiofuranosyl-(1-6)-beta-D-glucopyranoside
Pericarpium Citrus reticulata	3-Octanol
Pericarpium Citrus reticulata	5-Hydroxy-6,7,3',4'-tetramethoxyflavone
Pericarpium Citrus reticulata	alpha-Limonene
Pericarpium Citrus reticulata	belta-Terinene
Pericarpium Citrus reticulata	Benzyl alcohol
Pericarpium Citrus reticulata	beta-cis-Ocimene
Pericarpium Citrus reticulata	beta-Phellandrene
Pericarpium Citrus reticulata	Carvacrol acetate
Pericarpium Citrus reticulata	Citronellol
Pericarpium Citrus reticulata	Citronellyl acetate
Pericarpium Citrus reticulata	Cynanuriculoside A
Pericarpium Citrus reticulata	Decane
Pericarpium Citrus reticulata	Delta-Carene
Pericarpium Citrus reticulata	delta-Terpineol
Pericarpium Citrus reticulata	Eupatin
Pericarpium Citrus reticulata	Farnesiferol A
Pericarpium Citrus reticulata	Gamma-Sitosterol
Pericarpium Citrus reticulata	Hexanal
Pericarpium Citrus reticulata	Humuleneone-II
Pericarpium Citrus reticulata	Hydroxyphaseolin
Pericarpium Citrus reticulata	I-Linalool
Pericarpium Citrus reticulata	Isopropenyl toluene b
Pericarpium Citrus reticulata	Isopropenyl toluene c
Pericarpium Citrus reticulata	Isopropyl idenekirenol
Pericarpium Citrus reticulata	Isosinomenine
Pericarpium Citrus reticulata	Myricadiol
Pericarpium Citrus reticulata	N-Demethylnoracronycine
Pericarpium Citrus reticulata	n-Octane
Pericarpium Citrus reticulata	Nereistoxin
Pericarpium Citrus reticulata	Nobilin
Pericarpium Citrus reticulata	Periplocin
Pericarpium Citrus reticulata	Periplogenin-3-O-alpha-L-rhamnopyranoside
Pericarpium Citrus reticulata	Pimpinellin
Pericarpium Citrus reticulata	Rubricauloside
Pericarpium Citrus reticulata	Sabinol
Pericarpium Citrus reticulata	Salviol
Pericarpium Citrus reticulata	Sinigrin
Pericarpium Citrus reticulata	Tangshenoside I
Pericarpium Citrus reticulata	Terinen-4-ol
Pericarpium Citrus reticulata	Terpinyl acetate
Pericarpium Citrus reticulata	Thymonin
Pericarpium Citrus reticulata	Z-Nerolidol
Pericarpium Citrus reticulata	Zederone
Radix Angelicae Sinensis	(-)-Guaia-1(10),11-dien-15-al
Radix Angelicae Sinensis	1,2-Dimethylbenzene
Radix Angelicae Sinensis	1-Methyl-2-dodecyl-4-(1H)-quinolone
Radix Angelicae Sinensis	12-O-Nicotinoylisolineolone
Radix Angelicae Sinensis	20-Hexadecanoylingenol
Radix Angelicae Sinensis	24,24-Dimethyl-5alpha-cholesta-8-en-3beta-ol
Radix Angelicae Sinensis	3,4-Dihydroxyallylbenzene 4-O-[alpha-L-rhamnopyranosyl-(1-6)]-beta-D-glucopyranoside
Radix Angelicae Sinensis	3-O-Tetradecanoyl-1-cyano-2-methyl-1,2-propene
Radix Angelicae Sinensis	6-O-E-Feruloylajugol
Radix Angelicae Sinensis	Alloocimene
Radix Angelicae Sinensis	alpha-Acoradiene
Radix Angelicae Sinensis	alpha-Chamigrene
Radix Angelicae Sinensis	Angelicide
Radix Angelicae Sinensis	Anisic acid
Radix Angelicae Sinensis	Azelaic acid
Radix Angelicae Sinensis	beta-Acoradiene
Radix Angelicae Sinensis	beta-Bisabolene
Radix Angelicae Sinensis	Brefeldin A
Radix Angelicae Sinensis	Campheoside I
Radix Angelicae Sinensis	Campherenol
Radix Angelicae Sinensis	Carvacrol acetate
Radix Angelicae Sinensis	Cedrol
Radix Angelicae Sinensis	Chrysanthemaxanthin
Radix Angelicae Sinensis	Cnidilin
Radix Angelicae Sinensis	Crinamine
Radix Angelicae Sinensis	delta-Acoradiene
Radix Angelicae Sinensis	Dictamnine
Radix Angelicae Sinensis	Dihydropinosylvin
Radix Angelicae Sinensis	Dimethyl sulfone
Radix Angelicae Sinensis	Dimethyl-beta-propiothetin
Radix Angelicae Sinensis	Dodecenoic acid
Radix Angelicae Sinensis	Ethyl-p-methoxycinnamate
Radix Angelicae Sinensis	Eucalyptin
Radix Angelicae Sinensis	Foliosidine
Radix Angelicae Sinensis	gamma-Acoradiene
Radix Angelicae Sinensis	Isococculidine
Radix Angelicae Sinensis	Isofernene
Radix Angelicae Sinensis	Limocitrin-beta-D-glucoside
Radix Angelicae Sinensis	m-Cresol
Radix Angelicae Sinensis	Myristicin
Radix Angelicae Sinensis	p-Ethylphenol
Radix Angelicae Sinensis	Phellatin
Radix Angelicae Sinensis	Phenylacetic acid
Radix Angelicae Sinensis	Phyllanthin
Radix Angelicae Sinensis	Scopolin
Radix Angelicae Sinensis	Sebiferic acid
Radix Angelicae Sinensis	sec-Butyl isothiocyanate
Radix Angelicae Sinensis	Stigmasterol-beta-D-glucoside
Radix Angelicae Sinensis	Stigmasteryl ferulate
Radix Angelicae Sinensis	Suchilactone
Radix Angelicae Sinensis	Tetradecane
Radix Angelicae Sinensis	Uralene
Radix Angelicae Sinensis	Valerosidatum
Radix Angelicae Sinensis	Vanillin acetate
Radix Angelicae Sinensis	Vitamin B1
Radix Angelicae Sinensis	Vitamin B15
Radix Angelicae Sinensis	Vitamin B15
Rhizoma Chanxiong	(+)-4-carene
Rhizoma Chanxiong	(+)4-carene
Rhizoma Chanxiong	(-)-alpha-gurjunene
Rhizoma Chanxiong	(-)-bornyl,acetate
Rhizoma Chanxiong	(-)-spathulenol
Rhizoma Chanxiong	(1-ethylpropyl)-benzene
Rhizoma Chanxiong	(1S)-6,6-dimethyl-2-methylene-bicyclo[3
Rhizoma Chanxiong	(e)-2-methoxy-5-(1-propenyl)-phenol
Rhizoma Chanxiong	(r)-3,7-dimethyl-6-octen-1-ol
Rhizoma Chanxiong	(Z')-3,8-Dihydro-6,6',7,3'alpha-diligustilide
Rhizoma Chanxiong	(Z')-3,8-Dihydro-6,6';7,3'α-diligustilide
Rhizoma Chanxiong	(z)-3,7-dimethyl-1,3,6-octatriene
Rhizoma Chanxiong	(Z)-3-butylidene phthalide
Rhizoma Chanxiong	(Z)-4,5-Dihydro-6,7-cis-dihydroxy-3-butylidene phthalide
Rhizoma Chanxiong	(Z)-4,5-Dihydro-6,7-trans-dihydroxy-3-butylidene phthalide
Rhizoma Chanxiong	(Z)-6,7-Epoxy-6,7-dihydroligustilide
Rhizoma Chanxiong	(Z)-6,8'7,3'-Diligustilide
Rhizoma Chanxiong	(z)-6,8,7,3-diligustilide
Rhizoma Chanxiong	(Z,Z')-Diligustilide
Rhizoma Chanxiong	1,2,3,4,4a,5,6,8a-octahydro-1,8a-dimethyl-7-(1-methylethyl)-naphthalene
Rhizoma Chanxiong	1,2,3,4,4a,5,6,8a-octahydro-4a,8-dimethyl-2-(1-methylethenyl)-naphthalene
Rhizoma Chanxiong	1,2,3,4,4a,5,6,8a-octahydro-4a,8-dimethyl-2-(ethyl)-naphthalene
Rhizoma Chanxiong	1,2,3,4,4a,5,6,8a-octahydro-4a,8-dimethyl-2-(methyl)-naphthalene
Rhizoma Chanxiong	1,2,3,4,4a,5,6,8a-octahydro-7-methyl-4-methylene-1-(1-methyl)-naphthalene
Rhizoma Chanxiong	1,2,3,4,4a,5,6,8a-Octahydro-7-methyl-4-methylene-1-(1-methylethyl)-naphthalene
Rhizoma Chanxiong	1,2,3,4,4a,7-hexahydro-1,6-dimethyl-4-(1-methylethyl)-naphthalene
Rhizoma Chanxiong	1,2,3,4-tetrahydro-1,6-dimethyl-4-(1-methylethyl)-naphthalene
Rhizoma Chanxiong	1,2,3,5,6,8a-Hexahydro-4,7-dimethyl-1-(1-methylethyl)-naphthalene
Rhizoma Chanxiong	1,3-butanediol
Rhizoma Chanxiong	1,4-benzenediamine
Rhizoma Chanxiong	1,4-diethyl-2-methyl-benzene
Rhizoma Chanxiong	1-(1,4-dimethyl-3-cyclohexen-1-yl)-ethanone
Rhizoma Chanxiong	1-(1,5-dimethyl-4-hexenyl)-4-methyl-benzene
Rhizoma Chanxiong	1-(2,4-dimethyl-3-cyclohexen-1-yl)-ethanone
Rhizoma Chanxiong	1-(2,4-dimethylphenyl)-1-propanone
Rhizoma Chanxiong	1-(2-hydroxyphenyl)-ethanone
Rhizoma Chanxiong	1-ethenyl-1-methyl-2,4-bis(1-methylethenyl)-cyclohexane
Rhizoma Chanxiong	1-ethenyl-1-methyl-2-(1-methylethenyl)-cyclohexane
Rhizoma Chanxiong	1-hexadecene
Rhizoma Chanxiong	1-methyl-2-(1-methylethyl)-benzene
Rhizoma Chanxiong	1-methyl-4-(1-methylethyl)-2-cyclohexen-1-ol
Rhizoma Chanxiong	1-methyl-4-(5-methyl-1-methylene-4-hexenyl)-cyclohexene
Rhizoma Chanxiong	1-phenyl-1-pentanone
Rhizoma Chanxiong	1a,2,3,4,4a,5,6,7b-octahydro-1,1,4,7-tetramethyl-1H-Cycloprop[e]azulene [1ar-(1a
Rhizoma Chanxiong	1h-benzimidazole-2-amine
Rhizoma Chanxiong	1h-indol-5-ol
Rhizoma Chanxiong	1r-alpha-pinene
Rhizoma Chanxiong	1r-beta-pinene
Rhizoma Chanxiong	2,4-heptanedione
Rhizoma Chanxiong	2,6-bis(1,1-dimethylethyl)phenol
Rhizoma Chanxiong	2,6-Dimethyl-6-(4-methyl-3-pentenyl)-bicyclo[3
Rhizoma Chanxiong	2-butylidene-phthalide
Rhizoma Chanxiong	2-carene
Rhizoma Chanxiong	2-ethyl-4,5-dimethyl-phenol
Rhizoma Chanxiong	2-ethyl-hexenal
Rhizoma Chanxiong	2-hydroxy-benzaldehyde
Rhizoma Chanxiong	2-isopropenyl-4a,8-dimethyl-1,2,3,4,4a,5,6,7-octahydronaphthalene
Rhizoma Chanxiong	2-Methoxy-4-(3-methoxy-1-propenyl)-phenol
Rhizoma Chanxiong	2-methoxy-4-vinyl,phenol
Rhizoma Chanxiong	2-methyl-3-phenyl-propanal
Rhizoma Chanxiong	2-Methyl-5-(1-methylethenyl)-2-cyclohexen-1-ol
Rhizoma Chanxiong	2-methyl-benzoxazole
Rhizoma Chanxiong	2-propenyl,phenoxyacetate
Rhizoma Chanxiong	2-propyl-phenol
Rhizoma Chanxiong	2-tetradecene
Rhizoma Chanxiong	3(S)-3-Butyl-4,5-dihydrophthalide
Rhizoma Chanxiong	3,4-Dihydroxybenzoic acid
Rhizoma Chanxiong	3,8-dihydrodiligustilide
Rhizoma Chanxiong	3-butenoic,acid
Rhizoma Chanxiong	3-Butyl-phthalide
Rhizoma Chanxiong	3-Butylidene-7-hydroxyphalide
Rhizoma Chanxiong	3-Butylidene-phalide
Rhizoma Chanxiong	3-butylphthalide
Rhizoma Chanxiong	3-caffeoylquinic,acid
Rhizoma Chanxiong	3-carene
Rhizoma Chanxiong	3-ethyl-4-methylpentanol
Rhizoma Chanxiong	3-isobutyliden,phthalide
Rhizoma Chanxiong	3-methyl-4-isopropylphenol
Rhizoma Chanxiong	3-methyl-tridecane
Rhizoma Chanxiong	3-methylpentyl-benzene
Rhizoma Chanxiong	3-n-Butyl-3-hydroxy-4,5,6,7-tetrahydro-6,7-dihydroxy phthalide
Rhizoma Chanxiong	3-n-butylphthalide
Rhizoma Chanxiong	3-o-caffeoylquinic,acid
Rhizoma Chanxiong	4,7-Dihydroxy-3-butylphthalide
Rhizoma Chanxiong	4,7-dimethyl-benzofuran
Rhizoma Chanxiong	4-((e)-3-ethoxyprop-1-enyl)-2-methoxyphenol
Rhizoma Chanxiong	4-(1-methylethenyl)-1-cyclohexene-1-methanol
Rhizoma Chanxiong	4-(1-methylethyl)-1,4-cyclohexadiene-1-methanol
Rhizoma Chanxiong	4-(1-methylethyl)-benzenemethanol
Rhizoma Chanxiong	4-hydroxy-3-methoxybenzaldehyde
Rhizoma Chanxiong	4-Methyl-1-(1-methylethyl)-bicyclo[3
Rhizoma Chanxiong	4-octanone
Rhizoma Chanxiong	4-terpineol
Rhizoma Chanxiong	5,7-diethyl-5,6-decadien-3-yne
Rhizoma Chanxiong	5-(1-Methylethyl)-bicyclo[3
Rhizoma Chanxiong	5-Hydroxymethyl-6-endo-(3'-methoxy-4'-hydroxyphenyl)-8-oxa-bicyclo[3.2.1]-oct-3-en-2-one
Rhizoma Chanxiong	6,6-Dimethyl-spiro[bicyclo[3
Rhizoma Chanxiong	6-butyl-1,4-cycloheptadiene
Rhizoma Chanxiong	6-methyl-spiro[4,5]decan-6-ol
Rhizoma Chanxiong	9,12-octadecadienoic,acid
Rhizoma Chanxiong	9,12-octadecadienoic,acid,,methyl,ester
Rhizoma Chanxiong	9-octadecenoic,acid
Rhizoma Chanxiong	acetic,acid
Rhizoma Chanxiong	acetic,acid,,4-methylphenyl,ester
Rhizoma Chanxiong	alpha-Caryophyllene
Rhizoma Chanxiong	alpha-cedrene
Rhizoma Chanxiong	alpha-pinene
Rhizoma Chanxiong	alpha-selinene
Rhizoma Chanxiong	ansaspirolide
Rhizoma Chanxiong	B-Germacrene
Rhizoma Chanxiong	beta-bisabolene
Rhizoma Chanxiong	beta-elemene
Rhizoma Chanxiong	beta-eudesmene
Rhizoma Chanxiong	beta-panasinsene
Rhizoma Chanxiong	beta-phellandrene
Rhizoma Chanxiong	beta-selinene
Rhizoma Chanxiong	beta-Sitosterol
Rhizoma Chanxiong	borneol
Rhizoma Chanxiong	butyric,acid
Rhizoma Chanxiong	Caffeic acid
Rhizoma Chanxiong	camphene
Rhizoma Chanxiong	carotol
Rhizoma Chanxiong	cedrol
Rhizoma Chanxiong	chlorogenetic,acid
Rhizoma Chanxiong	Chlorogenic acid
Rhizoma Chanxiong	chlorogenic,acid
Rhizoma Chanxiong	Choline
Rhizoma Chanxiong	Chrysophanol
Rhizoma Chanxiong	Chuanxiongol
Rhizoma Chanxiong	Chuanxiongterpene
Rhizoma Chanxiong	Chuanxiongzine
Rhizoma Chanxiong	cis-1-methyl-4-(1-methylethyl)-,,2-cyclohexen-1-ol
Rhizoma Chanxiong	cis-2-methyl-5-(1-methylethenyl)-,2-cyclohexen-1-ol
Rhizoma Chanxiong	cis-3-methyl-6-(1-methylethyl)-2-cyclohexen-1-ol
Rhizoma Chanxiong	cis-9,cis-12-Linoleic acid
Rhizoma Chanxiong	cis-alpha-bergamotene
Rhizoma Chanxiong	citronellol
Rhizoma Chanxiong	cnidilide
Rhizoma Chanxiong	Cnidium lactone
Rhizoma Chanxiong	Compund 1 from L
Rhizoma Chanxiong	Compund 2 from L
Rhizoma Chanxiong	Compund 3 from L
Rhizoma Chanxiong	Compund 4 from L
Rhizoma Chanxiong	Compund 5 from L
Rhizoma Chanxiong	coniferylferulate
Rhizoma Chanxiong	cyclotetradecane
Rhizoma Chanxiong	decahydro-4a-methyl-1-methylene-7-(1-methylethenyl)-naphthalene
Rhizoma Chanxiong	delta-cadinene
Rhizoma Chanxiong	delta3-carene
Rhizoma Chanxiong	di-(2-ethylhexyl)phthalate
Rhizoma Chanxiong	dodecane
Rhizoma Chanxiong	E-Butylenephthalide
Rhizoma Chanxiong	e-butylidenephthalide
Rhizoma Chanxiong	e-ligustilide
Rhizoma Chanxiong	epi-alpha-selinene
Rhizoma Chanxiong	Ethyl heptadecanoate
Rhizoma Chanxiong	ethyl,linoleate
Rhizoma Chanxiong	ethyl-benzenmethanol
Rhizoma Chanxiong	Ethylisoheptadecanoate
Rhizoma Chanxiong	Ethylisooctadecanoate
Rhizoma Chanxiong	Ethyloctadecanoate
Rhizoma Chanxiong	Ethylpalmitate
Rhizoma Chanxiong	Ethylpalmitate
Rhizoma Chanxiong	Ethylpentadecanoate
Rhizoma Chanxiong	eudesma-4(14),11-diene
Rhizoma Chanxiong	fenipentol
Rhizoma Chanxiong	Ferulic acid
Rhizoma Chanxiong	Folic acid
Rhizoma Chanxiong	gamma-cadinene
Rhizoma Chanxiong	gamma-muurolene
Rhizoma Chanxiong	germacrene,d
Rhizoma Chanxiong	heptanal
Rhizoma Chanxiong	heptanoic,acid
Rhizoma Chanxiong	Hexadecanoic acid
Rhizoma Chanxiong	hexanal
Rhizoma Chanxiong	hexanedioic,acid
Rhizoma Chanxiong	isoborneol
Rhizoma Chanxiong	isopropenyltoluene
Rhizoma Chanxiong	isopropyl,phenyl,ketone
Rhizoma Chanxiong	isospathulenol
Rhizoma Chanxiong	L-Valine-L-valine anhydride
Rhizoma Chanxiong	ledene
Rhizoma Chanxiong	levistolide,a
Rhizoma Chanxiong	Ligustilide
Rhizoma Chanxiong	limonene
Rhizoma Chanxiong	linalool
Rhizoma Chanxiong	medroxyprogesterone,acetate
Rhizoma Chanxiong	Methyl hexadecanate
Rhizoma Chanxiong	Methyl linoleate
Rhizoma Chanxiong	Methyl pentadecanoate
Rhizoma Chanxiong	Methyl phenylacetate
Rhizoma Chanxiong	n-decanoic,acid
Rhizoma Chanxiong	n-hexadecanoic,acid
Rhizoma Chanxiong	neo-chlorogenic,acid
Rhizoma Chanxiong	neocnidilide
Rhizoma Chanxiong	Neocnidilide
Rhizoma Chanxiong	nonanoic,acid
Rhizoma Chanxiong	octanal
Rhizoma Chanxiong	octanoic,acid
Rhizoma Chanxiong	oleic,acid
Rhizoma Chanxiong	p-menth-1-en-3-ol
Rhizoma Chanxiong	pentyl-benzene
Rhizoma Chanxiong	perilaldehyde
Rhizoma Chanxiong	perillaldehyde
Rhizoma Chanxiong	perillene
Rhizoma Chanxiong	pregnenolone
Rhizoma Chanxiong	progesterone
Rhizoma Chanxiong	riligustilide
Rhizoma Chanxiong	sabinene
Rhizoma Chanxiong	senkyunolide D
Rhizoma Chanxiong	Senkyunolide G
Rhizoma Chanxiong	Senkyunolide H
Rhizoma Chanxiong	Senkyunolide K
Rhizoma Chanxiong	Senkyunolide L
Rhizoma Chanxiong	Senkyunolide M
Rhizoma Chanxiong	senkyunolide,a
Rhizoma Chanxiong	senkyunolide,f
Rhizoma Chanxiong	senkyunolide,i
Rhizoma Chanxiong	senkyunolide,j
Rhizoma Chanxiong	senkyunolide,p
Rhizoma Chanxiong	Spathulenol
Rhizoma Chanxiong	spathulenol
Rhizoma Chanxiong	Spathulenol
Rhizoma Chanxiong	tetradecane
Rhizoma Chanxiong	tetramethylpyrazine
Rhizoma Chanxiong	thujopsene
Rhizoma Chanxiong	tokinolide,b
Rhizoma Chanxiong	trans-1-methyl-4-(1-methylethyl)-2-cyclohexen-1-ol
Rhizoma Chanxiong	trans-1-phenyl-1-pentene
Rhizoma Chanxiong	trans-2-methyl-5-(1-methylethenyl)-2-cyclohexen-1-ol
Rhizoma Chanxiong	trans-alpha-bergamotene
Rhizoma Chanxiong	trans-beta-ocimene
Rhizoma Chanxiong	trans-carveol
Rhizoma Chanxiong	Trans-piperitol
Rhizoma Chanxiong	tridecane
Rhizoma Chanxiong	tridecanol
Rhizoma Chanxiong	Trimethylamine
Rhizoma Chanxiong	Vanillin
Rhizoma Chanxiong	z,z,3,3,8,8-diligustilide
Rhizoma Chanxiong	z-levistolide,a
Rhizoma Chanxiong	z-ligustilide
Rhizoma Chanxiong	Z-ligustilide dimer E-232
Rhizoma Chanxiong	z-ligustilide,dimmer,e-232
Rhizoma Chanxiong	[e,e]-1,3,5-undecatriene
Rhizoma Chanxiong	[e]4-hexadecen-6-yne
Rhizoma Chanxiong	[z,z]9,12-octadecadienoic,acid
Rhizoma Chanxiong	[z,z]9,12-octadecadienoic,acid,,methyl,ester
Radix Angelicae Pubescentis	2,2'-Di-(2-Phenylethyl)-8,6'-dihydroxy-5,5'-bichromone (AH11)
Radix Angelicae Pubescentis	2,8-Dimethyl-5-acetyl-bicyclo[5,3,0] decadiene-1,8
Radix Angelicae Pubescentis	2-Methyl-5-(1,5-dimethyl-4-hexenyl)-1,3-cyclo-hexadiene
Radix Angelicae Pubescentis	24-Methylene cholesterol
Radix Angelicae Pubescentis	3-Cyclohexyldodecane
Radix Angelicae Pubescentis	3-Methoxy-4-acetoxycinnamyl angelate
Radix Angelicae Pubescentis	3-Methylcyclohexanone
Radix Angelicae Pubescentis	4,4,8-Trimethyl-3beta,7alpha,23-trihydroxy-chola-14,24-dien-21-oic acid-21,23-lactone
Radix Angelicae Pubescentis	4-Methyl-1,2,3-trithiane
Radix Angelicae Pubescentis	4-Methylnonane
Radix Angelicae Pubescentis	6-Methyl-1octanol
Radix Angelicae Pubescentis	alpha-Bergamotene
Radix Angelicae Pubescentis	alpha-Bisabolene
Radix Angelicae Pubescentis	alpha-Cedrene
Radix Angelicae Pubescentis	alpha-Patchoulene
Radix Angelicae Pubescentis	Angelic acid
Radix Angelicae Pubescentis	Angelicin
Radix Angelicae Pubescentis	Angelicone
Radix Angelicae Pubescentis	Angelol
Radix Angelicae Pubescentis	Angelol D
Radix Angelicae Pubescentis	Anpubesol
Radix Angelicae Pubescentis	belta-Terinene
Radix Angelicae Pubescentis	beta-Bisabolene
Radix Angelicae Pubescentis	beta-Humulene
Radix Angelicae Pubescentis	beta-Isobiotol
Radix Angelicae Pubescentis	beta-Phellandrene
Radix Angelicae Pubescentis	beta-Pinene
Radix Angelicae Pubescentis	cis-4-Tetradecenoic acid
Radix Angelicae Pubescentis	Columbianetin
Radix Angelicae Pubescentis	Columbianetin acetate
Radix Angelicae Pubescentis	Columbin
Radix Angelicae Pubescentis	Coprine
Radix Angelicae Pubescentis	Crinamine
Radix Angelicae Pubescentis	Cynanuriculoside A
Radix Angelicae Pubescentis	Dipropyl disulfide
Radix Angelicae Pubescentis	Doederleinic acid
Radix Angelicae Pubescentis	E-Nerolidol
Radix Angelicae Pubescentis	Elemicin
Radix Angelicae Pubescentis	Eremophilenolide
Radix Angelicae Pubescentis	Fungisterol
Radix Angelicae Pubescentis	Guanidine
Radix Angelicae Pubescentis	Herbacetin
Radix Angelicae Pubescentis	Isoammomareticin (2)
Radix Angelicae Pubescentis	Isoindigo
Radix Angelicae Pubescentis	Isopinocamphone
Radix Angelicae Pubescentis	Isopsoralidin
Radix Angelicae Pubescentis	Marrubiin
Radix Angelicae Pubescentis	Meratin
Radix Angelicae Pubescentis	Methyl di-alpha-L-rhamnoside
Radix Angelicae Pubescentis	Myricadiol
Radix Angelicae Pubescentis	Myrtenic acid
Radix Angelicae Pubescentis	n-Pentadecane
Radix Angelicae Pubescentis	Nodakenin
Radix Angelicae Pubescentis	Nodakenitin
Radix Angelicae Pubescentis	Nonanoic acid
Radix Angelicae Pubescentis	Octanoic acid
Radix Angelicae Pubescentis	Ostruthin
Radix Angelicae Pubescentis	Psoralenol
Radix Angelicae Pubescentis	Scopolin
Radix Angelicae Pubescentis	Spicaledonine
Radix Angelicae Pubescentis	Symphytine
Radix Angelicae Pubescentis	Thymonin
Radix Angelicae Pubescentis	Tigloidine
Radix Angelicae Pubescentis	Umbelliprenin
Radix Angelicae Pubescentis	Xanthotoxol
Fructus Forsythiae Suspensae	(+-)-Car-3-ene-2,5-dione
Fructus Forsythiae Suspensae	3beta-Acetyl-20,25-epoxydammarane-24alpha-ol
Fructus Forsythiae Suspensae	3beta-Acetyl-20,25-epoxydammarane-24beta-ol
Fructus Forsythiae Suspensae	alpha-Limonene
Fructus Forsythiae Suspensae	beta-Pinene
Fructus Forsythiae Suspensae	beta-trans-Ocimene
Fructus Forsythiae Suspensae	Campherenol
Fructus Forsythiae Suspensae	cis-belta-Terpineol
Fructus Forsythiae Suspensae	Cynanuriculoside A
Fructus Forsythiae Suspensae	delta-Terpineol
Fructus Forsythiae Suspensae	Forsythin
Fructus Forsythiae Suspensae	Forsythoside A
Fructus Forsythiae Suspensae	Forsythoside B
Fructus Forsythiae Suspensae	Forsythoside D
Fructus Forsythiae Suspensae	Fortuneine
Fructus Forsythiae Suspensae	gamma-Camphorene
Fructus Forsythiae Suspensae	Geraniin
Fructus Forsythiae Suspensae	I-Linalool
Fructus Forsythiae Suspensae	Lactucasterol
Fructus Forsythiae Suspensae	Matatabiether
Fructus Forsythiae Suspensae	Myricadiol
Fructus Forsythiae Suspensae	Octacosanedioic acid
Fructus Forsythiae Suspensae	Onjisaponin G
Fructus Forsythiae Suspensae	Onjixanthone I
Fructus Forsythiae Suspensae	Phellatin
Fructus Forsythiae Suspensae	Safynol
Fructus Forsythiae Suspensae	Scopine
Fructus Forsythiae Suspensae	Sutchuenensine IV
Fructus Forsythiae Suspensae	Terinen-4-ol
Fructus Forsythiae Suspensae	Urushio III
Radix Glycyrrhiza	(E)-1-[2,4-Dihydroxy-3-(3-methyl-2-butenyl)phenyl]-3-(4-hydroxy-3-[3-methyl-2-butenyl) phenyl]-2-propen-1-one
Radix Glycyrrhiza	2,5-Dihydroxymethyl-3,4-dihydroxypyrrolidine
Radix Glycyrrhiza	2-Methyl-1,3,6-trihydroxyanthraquinone
Radix Glycyrrhiza	3,4-Dicaffeoyl-5-(3-hydroxy-3-methyl) glutaroyl quinic acid
Radix Glycyrrhiza	3-Hydroxyglabrol (II)
Radix Glycyrrhiza	8-Methoxy-5-O-glucoside flavone
Radix Glycyrrhiza	8-Methyl-10-hydroxylycoctonine
Radix Glycyrrhiza	alpha-Trihydroxy coprostanic acid
Radix Glycyrrhiza	Dimethyl sebacate
Radix Glycyrrhiza	Formononetin-7-glucoside
Radix Glycyrrhiza	Gamma-Sitosterol
Radix Glycyrrhiza	Gancaonin B
Radix Glycyrrhiza	Gancaonin C
Radix Glycyrrhiza	Gancaonin D
Radix Glycyrrhiza	Gancaonin E
Radix Glycyrrhiza	Gancaonin F
Radix Glycyrrhiza	Gancaonin P-3'-methylether
Radix Glycyrrhiza	Ganoderic acid A
Radix Glycyrrhiza	Gloeosteretriol
Radix Glycyrrhiza	Glycyphyllin
Radix Glycyrrhiza	Glycyrol
Radix Glycyrrhiza	Glycyroside
Radix Glycyrrhiza	Glycyrrhetinic acid
Radix Glycyrrhiza	Glycyrrhetol
Radix Glycyrrhiza	Glycyrrhisoflavanone
Radix Glycyrrhiza	Glycyrrhisoflavone
Radix Glycyrrhiza	Glycyrrhiza-flavonol A
Radix Glycyrrhiza	Glycyrrhizic acid
Radix Glycyrrhiza	Glyeurysaponin
Radix Glycyrrhiza	Glyyunnanprosapogenin D
Radix Glycyrrhiza	Gmelofuran
Radix Glycyrrhiza	Hispidulin
Radix Glycyrrhiza	Isogosferol
Radix Glycyrrhiza	Isoliensinine
Radix Glycyrrhiza	Isoliquiritin
Radix Glycyrrhiza	Isoramanone
Radix Glycyrrhiza	Isotrilobine
Radix Glycyrrhiza	Lensinine
Radix Glycyrrhiza	Licochalcone A
Radix Glycyrrhiza	Licoflavone
Radix Glycyrrhiza	Licoisoflavaone
Radix Glycyrrhiza	Licopyranocoumarin
Radix Glycyrrhiza	Licoricesaponine A3
Radix Glycyrrhiza	Licoricesaponine C2
Radix Glycyrrhiza	Licoricesaponine D3
Radix Glycyrrhiza	Licoricesaponine F3
Radix Glycyrrhiza	Licoricesaponine G2
Radix Glycyrrhiza	Licoricesaponine H2
Radix Glycyrrhiza	Licoricesaponine J2
Radix Glycyrrhiza	Licoricesaponine K2
Radix Glycyrrhiza	Licoricidin
Radix Glycyrrhiza	Licoricone
Radix Glycyrrhiza	Liquiritigenin-7-O-beta-D-(3-O-acetyl)-apiofuranosyl-4'-O-beta-D-glucopyranoside
Radix Glycyrrhiza	Liquiritin
Radix Glycyrrhiza	Liquoric acid
Radix Glycyrrhiza	Methyl 2-hydroxy-3,4-dimethoxy benzoate
Radix Glycyrrhiza	Methyl 3-O-beta-D-glucopyranosyl polygalacate
Radix Glycyrrhiza	Methyl linoleate
Radix Glycyrrhiza	Methyl-24-hydroxyglycyrrhetate
Radix Glycyrrhiza	Methylglycyrrhetate
Radix Glycyrrhiza	Methylglyoxal
Radix Glycyrrhiza	Narwedine
Radix Glycyrrhiza	Neohancoside A
Radix Glycyrrhiza	Neoisopulegol
Radix Glycyrrhiza	Neomatatabiol
Radix Glycyrrhiza	Neowilforine
Radix Glycyrrhiza	Ononitol
Radix Glycyrrhiza	Phebalosin
Radix Glycyrrhiza	Ruvoside
Radix Glycyrrhiza	Tetrahydroharmine
Radix Glycyrrhiza	Tetrahydropalmatine
Radix Glycyrrhiza	Uralenin
Radix Glycyrrhiza	Uralenneoside
Radix Glycyrrhiza	Uralenol-3-methylether
Radix Glycyrrhiza	Uralsaponin A
Radix Glycyrrhiza	Uralsaponin B
Radix Glycyrrhiza	Urea
Radix Glycyrrhiza	Vicianin
